# Supplementary material for: β-Sitosterol β-d-glucoside (BSSG) triggers intestinal inflammation in zebrafish and mouse models prior to neurodegeneration onset
Source: J Biomed Sci. 2026 May 4;33:45. doi: 10.1186/s12929-026-01249-8 (PMC13137512; doi:10.1186/s12929-026-01249-8)
Supplement: Supplementary file 4 — Additional file 4. List of zebrafish DEGs. Table with the complete list of zebrafish differentially expressed genes [file 12929_2026_1249_MOESM4_ESM.xlsx]

## Sheet: degs-ruvg-GC-content-k=3 fattor
gene	logFC	PValue	FDR	symbol	entrez	description	CTR1	CTR2	CTR3	𝛽-GlcSito1	𝛽-GlcSito2	𝛽-GlcSito3	Average	CTR1	CTR2	CTR3	𝛽-GlcSito1	𝛽-GlcSito2	𝛽-GlcSito3	FC
ENSDARG00000044142	0.691178	0.000579421	0.0347679	acss1	541435	acyl-CoA synthetase short chain family member 1 [Source:ZFIN;Acc:ZDB-GENE-050320-139]	1.42757	0.969487	1.45031	1.55362	2.32211	1.95256	1.61261	0.885257	0.601191	0.899356	0.963421	1.43997	1.21081	1.6146
ENSDARG00000044056	0.47175	0.000602183	0.0356476	ahi1	562701	Abelson helper integration site 1 [Source:ZFIN;Acc:ZDB-GENE-060803-1]	4.61463	6.99475	5.64816	6.80073	7.35672	7.9997	6.56911	0.702473	1.06479	0.859805	1.03526	1.11989	1.21777	1.38679
ENSDARG00000016649	-0.576817	0.00022482	0.0178711	akr7a3	436642	aldo-keto reductase family 7, member A3 (aflatoxin aldehyde reductase) [Source:ZFIN;Acc:ZDB-GENE-040718-62]	11.8433	9.01116	16.3532	6.954	6.43541	9.93632	10.0889	1.17389	0.893176	1.62091	0.689273	0.637871	0.984876	0.670441
ENSDARG00000101160	-1.32618	1.02957e-08	3.88324e-06	apoa4a	550608	apolipoprotein A-IV a [Source:ZFIN;Acc:ZDB-GENE-050417-469]	39.1494	10.4355	12.1408	11.6126	6.89576	2.19719	13.7386	2.8496	0.75958	0.883706	0.845258	0.501927	0.159928	0.398824
ENSDARG00000094929	-0.78499	7.68744e-07	0.000184512	apoa4b.3	100004607	apolipoprotein A-IV b, tandem duplicate 2 [Source:ZFIN;Acc:ZDB-GENE-030131-3143]	52.1767	32.851	26.6825	24.088	18.4438	16.3186	28.4268	1.83548	1.15563	0.938641	0.847371	0.648818	0.574059	0.580356
ENSDARG00000061688	0.569248	0.000167983	0.014215	arvcfb	564669	ARVCF delta catenin family member b [Source:ZFIN;Acc:ZDB-GENE-060526-60]	3.03351	3.74365	2.1849	5.46885	3.89893	2.99268	3.55376	0.853608	1.05344	0.614815	1.53889	1.09713	0.842118	1.48375
ENSDARG00000002192	-0.541636	0.000183827	0.0153588	aspn	65228	asporin (LRR class 1) [Source:ZFIN;Acc:ZDB-GENE-041105-7]	41.9587	21.5974	34.0737	23.7888	18.1895	19.3309	26.4898	1.58395	0.815311	1.28629	0.898034	0.686659	0.729747	0.686991
ENSDARG00000015174	0.514222	0.000146397	0.0128839	atp6v0a1b	553691	ATPase H+ transporting V0 subunit a1b [Source:ZFIN;Acc:ZDB-GENE-050522-215]	8.46395	10.1623	13.6716	10.1146	16.4214	17.2532	12.6812	0.667441	0.801368	1.0781	0.797608	1.29494	1.36054	1.42822
ENSDARG00000097238	-2.94597	5.3676e-116	7.08577e-112	ba1l	504174	ba1 globin, like [Source:NCBI gene;Acc:504174]	1418.94	340.355	949.385	188.261	37.7592	121.621	509.386	2.78558	0.668166	1.86378	0.369585	0.0741269	0.23876	0.12977
ENSDARG00000086654	1.3715	6.12126e-20	1.61613e-16	cbln11	100149559	cerebellin 11 [Source:ZFIN;Acc:ZDB-GENE-111110-2]	20.2703	21.4972	28.9931	30.1141	107.68	56.0282	44.0971	0.459673	0.487497	0.657482	0.682904	2.44188	1.27056	2.5874
ENSDARG00000035718	-0.782182	0.000213585	0.0176015	cbln6	793037	cerebellin 6 [Source:ZFIN;Acc:ZDB-GENE-111110-3]	7.35294	15.6533	16.101	4.91873	7.4262	8.59829	10.0084	0.734676	1.56402	1.60875	0.49146	0.741996	0.859107	0.581487
ENSDARG00000038025	0.566331	0.00101214	0.0528112	cbx7a	550551	chromobox homolog 7a [Source:ZFIN;Acc:ZDB-GENE-050417-400]	12.6035	26.4467	31.0214	22.4536	40.2389	31.3009	27.3441	0.46092	0.967178	1.13448	0.821148	1.47157	1.1447	1.48075
ENSDARG00000102945	0.635558	0.000328194	0.0229614	ccl39.2	100216314	chemokine (C-C motif) ligand 39, duplicate 2 [Source:ZFIN;Acc:ZDB-GENE-131120-38]	37.338	22.5408	28.7605	57.9691	38.7071	32.3752	36.2818	1.02911	0.621269	0.792698	1.59775	1.06685	0.892327	1.55354
ENSDARG00000102945	0.635558	0.000328194	0.0229614	ccl39.2	100332947	chemokine (C-C motif) ligand 39, duplicate 2 [Source:ZFIN;Acc:ZDB-GENE-131120-38]	37.338	22.5408	28.7605	57.9691	38.7071	32.3752	36.2818	1.02911	0.621269	0.792698	1.59775	1.06685	0.892327	1.55354
ENSDARG00000063412	-1.33311	1.80176e-08	6.2592e-06	cers1	568169	ceramide synthase 1 [Source:ZFIN;Acc:ZDB-GENE-050208-406]	2.38125	2.29304	0.244795	0.333499	1.4083	0.171489	1.13873	2.09115	2.01368	0.214972	0.29287	1.23673	0.150597	0.396911
ENSDARG00000009612	0.700222	8.52649e-06	0.00135612	chia.3	406819	chitinase, acidic.3 [Source:ZFIN;Acc:ZDB-GENE-040426-2891]	64.0059	47.7757	33.2293	76.2074	69.7136	66.3406	59.5454	1.07491	0.802341	0.55805	1.27982	1.17076	1.11412	1.62476
ENSDARG00000054753	-0.524446	0.000120128	0.0113254	col10a1a	558919	collagen, type X, alpha 1a [Source:ZFIN;Acc:ZDB-GENE-030131-8373]	260.606	102.766	151.523	123.664	115.885	77.4288	138.646	1.87966	0.741216	1.09288	0.891946	0.835835	0.558466	0.695226
ENSDARG00000058285	0.640226	5.8336e-06	0.000962616	cpt1b	449677	carnitine palmitoyltransferase 1B (muscle) [Source:ZFIN;Acc:ZDB-GENE-041010-9]	7.11016	12.952	7.21048	11.9902	13.381	12.7077	10.8919	0.652792	1.18913	0.662002	1.10084	1.22852	1.16671	1.55857
ENSDARG00000011602	0.481848	0.000231495	0.0178711	cracd	570321	si:dkeyp-117h8.2 [Source:NCBI gene;Acc:570321]	11.2067	16.0061	12.6291	20.1785	13.7725	18.3554	15.3581	0.729695	1.0422	0.822313	1.31387	0.896762	1.19516	1.39653
ENSDARG00000105114	0.60673	1.1275e-05	0.0016181	crebrf	100149876	creb3 regulatory factor [Source:ZFIN;Acc:ZDB-GENE-120203-3]	10.8878	23.4995	15.0323	21.4831	22.3543	23.2365	19.4156	0.560776	1.21034	0.774239	1.10649	1.15136	1.1968	1.5228
ENSDARG00000057536	-0.861775	2.7149e-12	2.55996e-09	crygm2a	553177	crystallin, gamma M2a [Source:ZFIN;Acc:ZDB-GENE-050516-9]	359.163	97.8837	278.517	125.257	92.5056	119.622	178.825	2.00846	0.547372	1.55748	0.700447	0.517297	0.668936	0.550275
ENSDARG00000044875	-0.542237	0.000228235	0.0178711	crygm2e	569604	crystallin, gamma M2e [Source:ZFIN;Acc:ZDB-GENE-081105-116]	237.679	113.121	214.005	123.999	123.063	101.437	152.217	1.56144	0.743157	1.40592	0.81462	0.808468	0.666394	0.686705
ENSDARG00000078189	-0.720797	0.000415974	0.0270506	crygm3	493631	crystallin, gamma M3 [Source:ZFIN;Acc:ZDB-GENE-050516-6]	20.6723	5.83	17.0209	7.49678	5.41209	9.4677	10.9833	1.88216	0.530807	1.54971	0.682563	0.492757	0.86201	0.606762
ENSDARG00000112540	-0.965227	4.93437e-07	0.000122903	cst14b.2	101886968	cystatin 14b, tandem duplicate 2 [Source:ZFIN;Acc:ZDB-GENE-140912-1]	6.29561	25.2458	17.8926	5.91793	7.82075	7.09035	11.7105	0.537603	2.15583	1.52791	0.505352	0.66784	0.605469	0.512198
ENSDARG00000024785	0.856031	0.000141118	0.0125026	ctnna2	567500	catenin (cadherin-associated protein), alpha 2 [Source:NCBI gene;Acc:567500]	1.22348	1.91811	1.02277	2.15733	1.65093	3.23513	1.86796	0.654984	1.02685	0.547534	1.15491	0.883815	1.73191	1.81005
ENSDARG00000051925	-0.572061	0.00026074	0.0194465	cyb5r2	751641	cytochrome b5 reductase 2 [Source:NCBI gene;Acc:751641]	4.81898	4.76593	6.58162	3.47153	3.20423	3.46581	4.38468	1.09905	1.08695	1.50105	0.79174	0.730778	0.790435	0.672655
ENSDARG00000092947	0.413385	0.000352739	0.024127	cyt1	30327	type I cytokeratin, enveloping layer [Source:ZFIN;Acc:ZDB-GENE-991008-6]	1567.08	1255.22	966.94	1759.41	1695.96	1211.12	1409.29	1.11196	0.890676	0.68612	1.24844	1.20342	0.859382	1.33181
ENSDARG00000086842	0.57355	2.96177e-06	0.000574976	dap1b	58094	death associated protein 1b [Source:ZFIN;Acc:ZDB-GENE-000511-4]	144.277	239.391	124.489	204.872	307.127	179.611	199.961	0.721523	1.19719	0.622566	1.02456	1.53593	0.89823	1.48818
ENSDARG00000056923	-0.682972	0.000439085	0.0281377	dbr1	323746	debranching RNA lariats 1 [Source:NCBI gene;Acc:323746]	4.97201	5.19188	5.41521	2.86845	3.65129	2.62329	4.12035	1.2067	1.26006	1.31426	0.696165	0.886159	0.636665	0.622881
ENSDARG00000003789	0.554885	0.000314256	0.0227939	dennd5b	323528	DENN/MADD domain containing 5B [Source:NCBI gene;Acc:323528]	1.64426	1.55741	1.99699	2.12129	2.31828	2.76123	2.06658	0.795644	0.753617	0.966325	1.02648	1.1218	1.33614	1.46905
ENSDARG00000019081	0.598343	0.000138193	0.0123263	dhdh.2	449558	zgc:101723 [Source:NCBI gene;Acc:449558]	2.28534	3.06219	3.27605	3.02867	6.18982	3.50442	3.55775	0.642355	0.860711	0.920821	0.851288	1.73981	0.985011	1.51398
ENSDARG00000032553	-0.917532	0.000119533	0.0113254	egln3	406602	egl-9 family hypoxia-inducible factor 3 [Source:ZFIN;Acc:ZDB-GENE-040426-2541]	4.4226	4.0533	3.17312	1.5349	2.01364	2.21201	2.90159	1.5242	1.39692	1.09358	0.528987	0.693978	0.762342	0.529414
ENSDARG00000052115	-0.724233	1.43274e-05	0.00189136	ehf	568223	ets homologous factor [Source:ZFIN;Acc:ZDB-GENE-060312-7]	10.5115	19.6336	13.0147	7.56289	8.31306	7.71921	11.1258	0.944781	1.76469	1.16978	0.67976	0.747186	0.69381	0.605319
ENSDARG00000012603	0.487568	4.13669e-05	0.00479022	eif3ja	394189	eukaryotic translation initiation factor 3, subunit Ja [Source:NCBI gene;Acc:394189]	129.478	159.322	116.227	197.871	161.802	168.414	155.519	0.832553	1.02445	0.747352	1.27233	1.0404	1.08291	1.40208
ENSDARG00000053526	-0.904344	3.14202e-05	0.00384054	enpp7.1	557756	ectonucleotide pyrophosphatase/phosphodiesterase 7, tandem duplicate 1 [Source:ZFIN;Acc:ZDB-GENE-040724-13]	10.5467	4.73521	5.37006	4.0895	4.07346	1.70449	5.08657	2.07344	0.930924	1.05573	0.80398	0.800826	0.335095	0.534276
ENSDARG00000034181	-0.99106	0.000396617	0.0261787	esr2b	317733	estrogen receptor 2b [Source:ZFIN;Acc:ZDB-GENE-030116-1]	2.77082	2.34889	3.38371	2.17396	1.10171	0.863059	2.10703	1.31504	1.11479	1.60592	1.03177	0.522875	0.40961	0.503108
ENSDARG00000103398	-1.83299	2.74177e-17	3.61941e-14	fabp1b.2	100330224	fatty acid binding protein 1b, liver, tandem duplicate 2 [Source:ZFIN;Acc:ZDB-GENE-100318-6]	51.868	17.5317	6.34223	11.6126	3.7131	2.38028	15.5747	3.33028	1.12566	0.407215	0.74561	0.238407	0.152831	0.280682
ENSDARG00000075172	0.71422	7.17312e-05	0.00757825	fbxo25	403037	F-box protein 25 [Source:ZFIN;Acc:ZDB-GENE-040801-19]	3.11205	3.82225	4.17682	4.22156	5.90978	7.11059	4.72551	0.658564	0.808854	0.883888	0.893357	1.25061	1.50472	1.6406
ENSDARG00000094516	-1.34934	1.01273e-07	2.97089e-05	gatd3l	30237	es1 protein [Source:NCBI gene;Acc:30237]	32.5914	6.05261	21.3824	6.4952	2.82903	10.4366	13.2979	2.45087	0.455157	1.60796	0.488439	0.212743	0.784834	0.392471
ENSDARG00000035178	-0.604274	0.00036752	0.0248802	gna14	445297	guanine nucleotide binding protein (G protein), alpha 14 [Source:ZFIN;Acc:ZDB-GENE-040808-7]	5.84938	13.8837	5.99539	5.48003	4.15486	4.90238	6.71096	0.871616	2.06881	0.893373	0.816579	0.619115	0.730504	0.657802
ENSDARG00000042529	-0.464262	0.000771788	0.0437148	gnat2	140429	guanine nucleotide binding protein (G protein), alpha transducing activity polypeptide 2 [Source:ZFIN;Acc:ZDB-GENE-011128-10]	26.6859	18.7689	17.3688	17.2403	13.3407	11.7109	17.5192	1.52323	1.07133	0.991413	0.984077	0.761489	0.668458	0.724842
ENSDARG00000097011	-2.30345	9.54941e-35	4.20206e-31	hbaa1	30507	hemoglobin, alpha adult 1 [Source:NCBI gene;Acc:30507]	1261.39	279.112	734.066	178.361	56.9468	180.113	448.331	2.81352	0.622557	1.63733	0.397832	0.12702	0.40174	0.202578
ENSDARG00000079305	0.625238	3.20552e-07	8.63594e-05	hbae3	30601	hemoglobin alpha embryonic-3 [Source:ZFIN;Acc:ZDB-GENE-990706-3]	321.144	601.922	391.769	458.797	789.476	623.817	531.154	0.604616	1.13323	0.73758	0.863774	1.48634	1.17446	1.54247
ENSDARG00000045142	-0.724079	2.9791e-10	1.63863e-07	hbae5	561790	hemoglobin, alpha embryonic 5 [Source:ZFIN;Acc:ZDB-GENE-101028-1]	2171.7	1744.82	2608.11	1320.69	972.444	1439.71	1709.58	1.27031	1.02061	1.52559	0.772525	0.568821	0.842141	0.605384
ENSDARG00000089087	-2.0767	3.54337e-19	7.79601e-16	hbba1	30216	hemoglobin, beta adult 1 [Source:NCBI gene;Acc:30216]	3229.11	800.25	1640.24	542.547	149.134	589.351	1158.44	2.78747	0.6908	1.4159	0.468343	0.128737	0.508746	0.237056
ENSDARG00000057738	-0.631365	3.31151e-05	0.00397411	hells	553328	helicase, lymphoid specific [Source:ZFIN;Acc:ZDB-GENE-030131-9923]	8.28995	4.02795	5.98177	4.42649	3.08752	3.23503	4.84145	1.71229	0.831972	1.23553	0.91429	0.637726	0.668194	0.645565
ENSDARG00000012609	-1.0706	1.67931e-11	1.23159e-08	hpxa	327588	hemopexin a [Source:NCBI gene;Acc:327588]	24.1935	12.4619	13.0438	5.56155	10.1391	6.0989	11.9165	2.03026	1.04577	1.09461	0.466711	0.850851	0.511805	0.476121
ENSDARG00000051912	0.853157	2.00196e-06	0.000433243	hpxb		hemopexin b [Source:ZFIN;Acc:ZDB-GENE-060929-800]	10.9623	17.9961	78.1145	15.6713	84.298	64.8842	45.321	0.241881	0.397081	1.72358	0.345783	1.86002	1.43166	1.80645
ENSDARG00000068869	-2.5389	5.46067e-19	1.0298e-15	hspa12a.3	559031	heat shock protein family A (Hsp70) member 12A.1 [Source:ZFIN;Acc:ZDB-GENE-061009-21]	2.55597	4.86848	7.30279	1.44706	0.408047	0.722724	2.88418	0.886203	1.688	2.53202	0.501722	0.141478	0.250582	0.172074
ENSDARG00000039243	-1.0169	0.000334235	0.023029	ifi27.2	641326	zgc:152791 [Source:ZFIN;Acc:ZDB-GENE-060901-4]	20.2703	24.6279	50.9191	16.1396	14.1451	10.9859	22.848	0.887179	1.0779	2.2286	0.70639	0.619099	0.480827	0.494176
ENSDARG00000074754	-2.11222	4.04275e-07	0.000102631	ifi27.6	558363	si:dkey-188i13.9 [Source:ZFIN;Acc:ZDB-GENE-090313-211]	8.34657	31.9328	90.6033	4.52696	12.0234	4.57747	25.3351	0.329447	1.26042	3.5762	0.178683	0.474574	0.180677	0.231291
ENSDARG00000038666	-0.601478	7.17583e-05	0.00757825	igfbp1b	793907	insulin-like growth factor binding protein 1b [Source:ZFIN;Acc:ZDB-GENE-081210-3]	20.2979	54.4215	74.9883	20.6962	16.5205	58.8234	40.958	0.495579	1.32872	1.83086	0.505304	0.403352	1.43619	0.659078
ENSDARG00000077809	-1.11718	2.59859e-06	0.000519758	il13	794053	interleukin 13 [Source:ZFIN;Acc:ZDB-GENE-100727-2]	8.94276	26.0889	6.88585	6.4952	6.54213	2.38028	9.55585	0.935842	2.73015	0.72059	0.679709	0.684621	0.249092	0.460994
ENSDARG00000073900	0.877696	0.000120217	0.0113254	inka2	101886856	inka box actin regulator 2 [Source:ZFIN;Acc:ZDB-GENE-091230-4]	1.61672	1.71088	0.802191	1.68128	4.01432	1.73671	1.92702	0.838977	0.887837	0.416286	0.872479	2.08318	0.901244	1.83744
ENSDARG00000036084	1.05262	2.47101e-06	0.000509685	itln2	100007792	intelectin 2 [Source:ZFIN;Acc:ZDB-GENE-050411-58]	4.93499	22.9042	19.2096	16.3398	44.5225	23.641	21.9253	0.225082	1.04464	0.876136	0.745247	2.03064	1.07825	2.0743
ENSDARG00000092521	-1.57528	7.32813e-09	2.84525e-06	jac1	336485	jacalin 1 [Source:ZFIN;Acc:ZDB-GENE-030131-8429]	11.9927	14.2261	18.4864	7.27064	3.99825	2.96057	9.82245	1.22095	1.44833	1.88205	0.740207	0.407052	0.301409	0.335578
ENSDARG00000061580	0.82687	0.000304692	0.0222223	kctd7	735248	potassium channel tetramerization domain containing 7 [Source:NCBI gene;Acc:735248]	0.682993	1.99882	1.38148	1.93674	1.98559	2.45031	1.73932	0.392678	1.1492	0.794266	1.1135	1.14159	1.40877	1.77383
ENSDARG00000104654	-0.690311	0.000238933	0.0181273	leap2	793075	liver-expressed antimicrobial peptide 2 [Source:ZFIN;Acc:ZDB-GENE-081022-131]	2.71847	2.62091	3.54101	1.65971	1.8415	1.6593	2.34015	1.16167	1.11997	1.51315	0.709233	0.786915	0.709058	0.61972
ENSDARG00000097513	-0.558655	0.000121173	0.0113254	LOC100006250	100006250	annexin A2-A-like [Source:NCBI gene;Acc:100006250]	43.7202	91.6241	64.872	32.476	53.5748	38.2676	54.0891	0.808299	1.69395	1.19935	0.600417	0.990491	0.707493	0.678935
ENSDARG00000109946	-0.761862	0.000497949	0.0304325	LOC100537055	100537055	cornifelin homolog B-like [Source:NCBI gene;Acc:100537055]	4.50807	7.24887	6.11663	3.5942	3.55331	2.57303	4.59902	0.980225	1.57618	1.32998	0.781514	0.772624	0.559474	0.589735
ENSDARG00000040640	-1.18463	3.05736e-05	0.00377198	LOC101883645	101883645	si:ch73-44m9.3 [Source:ZFIN;Acc:ZDB-GENE-081104-290]	0.352831	0.482891	0.236233	0.131323	0.175028	0.118844	0.249525	1.41401	1.93524	0.946731	0.526292	0.701445	0.476281	0.439938
ENSDARG00000099839	1.53013	1.87504e-08	6.34678e-06	LOC103908620	566646	si:ch211-9d9.1 [Source:ZFIN;Acc:ZDB-GENE-030131-2657]	5.3621	15.9567	5.14654	5.88391	52.7369	23.3644	18.0751	0.296657	0.8828	0.284731	0.325526	2.91766	1.29263	2.88811
ENSDARG00000099839	1.53013	1.87504e-08	6.34678e-06	LOC103908620	103908620	si:ch211-9d9.1 [Source:ZFIN;Acc:ZDB-GENE-030131-2657]	5.3621	15.9567	5.14654	5.88391	52.7369	23.3644	18.0751	0.296657	0.8828	0.284731	0.325526	2.91766	1.29263	2.88811
ENSDARG00000079544	0.616709	9.32095e-05	0.00952051	LOC108179091	108179091	si:ch1073-464p5.5 [Source:ZFIN;Acc:ZDB-GENE-091116-35]	1.88386	0.93684	1.46025	1.96917	1.89513	2.07323	1.70308	1.10615	0.550086	0.857419	1.15624	1.11276	1.21734	1.53337
ENSDARG00000078567	-0.583102	0.000216952	0.0176789	lonrf1l	100317496	LON peptidase N-terminal domain and ring finger 1, like [Source:ZFIN;Acc:ZDB-GENE-081104-397]	3.30932	3.41604	2.65346	2.11432	2.03587	1.66707	2.53268	1.30665	1.34879	1.04769	0.834816	0.80384	0.658224	0.667527
ENSDARG00000044074	-0.626949	0.000532801	0.0321237	loxl2b	791144	lysyl oxidase-like 2b [Source:NCBI gene;Acc:791144]	1.77088	1.01121	2.21983	0.86318	1.01375	1.05138	1.3217	1.33985	0.765079	1.67952	0.653081	0.767	0.795474	0.647545
ENSDARG00000025089	-0.609348	0.000274588	0.0202505	loxl4	100320658	lysyl oxidase-like 4 [Source:ZFIN;Acc:ZDB-GENE-080722-19]	2.9933	1.33667	2.52896	1.52057	1.38037	1.11703	1.81282	1.65119	0.737343	1.39505	0.838787	0.761448	0.616187	0.655493
ENSDARG00000075625	0.627069	0.000222535	0.0178711	lrig1	560325	leucine-rich repeats and immunoglobulin-like domains 1 [Source:ZFIN;Acc:ZDB-GENE-031113-23]	1.97017	2.23612	1.73317	2.45689	2.97516	3.13811	2.41827	0.814701	0.924677	0.7167	1.01597	1.23028	1.29767	1.54442
ENSDARG00000101205	0.702762	8.52225e-05	0.00878923	mbd1a	797143	methyl-CpG binding domain protein 1a [Source:ZFIN;Acc:ZDB-GENE-030131-4214]	2.35741	4.09611	1.57241	5.61044	2.4727	3.88415	3.3322	0.707463	1.22925	0.471884	1.6837	0.742062	1.16564	1.62762
ENSDARG00000018145	-0.546383	0.000521141	0.0317031	mid1ip1l	322977	MID1 interacting protein 1, like [Source:NCBI gene;Acc:322977]	35.7962	18.5297	28.3872	19.6743	17.3932	14.5253	22.3843	1.59916	0.8278	1.26817	0.878933	0.777025	0.648905	0.684735
ENSDARG00000015164	0.539815	0.000121825	0.0113254	mknk2b	373121	MAPK interacting serine/threonine kinase 2b [Source:ZFIN;Acc:ZDB-GENE-030829-2]	36.8723	57.6514	59.7061	65.1873	68.9189	72.2145	60.0918	0.6136	0.959389	0.993582	1.0848	1.1469	1.20174	1.45379
ENSDARG00000099470	-1.82153	1.26214e-09	6.17095e-07	muc5.3	100147849	mucin 5.3 [Source:ZFIN;Acc:ZDB-GENE-040426-1562]	14.1538	8.9362	2.45651	1.91749	1.79758	1.54316	5.13412	2.75681	1.74055	0.478467	0.37348	0.350123	0.300569	0.282921
ENSDARG00000069326	-1.0131	1.32495e-08	4.85852e-06	mus81	406839	MUS81 structure-specific endonuclease subunit [Source:NCBI gene;Acc:406839]	4.26195	7.59044	5.01575	3.08168	1.75187	3.03335	4.12251	1.03382	1.84122	1.21668	0.747526	0.424952	0.735802	0.49548
ENSDARG00000006003	-0.635168	0.000321643	0.0229614	mycla	405873	MYCL proto-oncogene, bHLH transcription factor a [Source:NCBI gene;Acc:405873]	5.8773	6.88492	7.10993	3.97343	3.97464	4.07062	5.31514	1.10577	1.29534	1.33768	0.747569	0.747796	0.765854	0.643866
ENSDARG00000095930	-1.0333	3.36963e-06	0.000617813	myha	100149148	myosin, heavy chain a [Source:ZFIN;Acc:ZDB-GENE-060531-50]	16.4558	2.27692	3.18019	2.32506	2.6299	1.87777	4.79095	3.43478	0.475256	0.663792	0.485303	0.548931	0.391942	0.48859
ENSDARG00000005476	0.542097	0.000214669	0.0176015	nav3	567779	neuron navigator 3 [Source:NCBI gene;Acc:567779]	2.30412	2.86603	2.83625	3.4301	3.27856	4.24706	3.16035	0.729072	0.906871	0.897447	1.08535	1.0374	1.34385	1.45609
ENSDARG00000054537	0.606117	0.000486829	0.0298913	nhsl1a	566695	NHS-like 1a [Source:ZFIN;Acc:ZDB-GENE-050411-25]	1.41261	1.31872	1.34611	2.65356	1.5802	1.71324	1.67074	0.8455	0.789301	0.805695	1.58826	0.945809	1.02544	1.52216
ENSDARG00000010423	-0.530049	0.000324141	0.0229614	npsn	404039	nephrosin [Source:ZFIN;Acc:ZDB-GENE-040420-2]	27.5785	29.0771	45.6816	25.0647	15.0553	27.739	28.366	0.972238	1.02507	1.61043	0.883617	0.530751	0.977895	0.692531
ENSDARG00000043864	0.654001	1.06037e-05	0.00160665	nptnb	403006	neuroplastin b [Source:ZFIN;Acc:ZDB-GENE-040426-1821]	1.91989	2.20196	2.05244	2.22114	4.28624	2.89536	2.59617	0.739507	0.848156	0.790563	0.855546	1.65099	1.11524	1.57353
ENSDARG00000007708	0.482349	0.000149794	0.0130956	nsa2	321769	NSA2 ribosome biogenesis homolog (S. cerevisiae) [Source:ZFIN;Acc:ZDB-GENE-030131-488]	341.613	382.984	424.024	518.041	375.907	652.198	449.128	0.760615	0.852729	0.944104	1.15344	0.836972	1.45214	1.39702
ENSDARG00000024815	-0.922381	1.61048e-09	7.33103e-07	ogfr2	368398	opioid growth factor receptor-like 2 [Source:ZFIN;Acc:ZDB-GENE-030616-523]	6.27571	16.6887	9.51818	2.9914	8.16771	4.86328	8.08416	0.776297	2.06437	1.17739	0.370032	1.01033	0.601581	0.527638
ENSDARG00000044862	-0.533503	0.000356367	0.0242495	opn1lw1	30413	opsin 1 (cone pigments), long-wave-sensitive, 1 [Source:NCBI gene;Acc:30413]	36.8815	20.325	35.5922	25.6504	14.3154	20.1433	25.4846	1.4472	0.797541	1.39661	1.00651	0.561725	0.79041	0.690875
ENSDARG00000095802	0.570752	0.000597964	0.0355573	pcare2	100538059	photoreceptor cilium actin regulator 2 [Source:ZFIN;Acc:ZDB-GENE-110411-72]	4.86007	6.43524	6.89088	6.9231	7.54549	11.0942	7.29151	0.666539	0.882567	0.945056	0.949475	1.03483	1.52153	1.4853
ENSDARG00000020876	0.590074	1.14519e-05	0.00162556	pdk2a	794083	pyruvate dehydrogenase kinase, isozyme 2a [Source:ZFIN;Acc:ZDB-GENE-120910-1]	3.76387	7.00228	4.17217	6.21213	7.4659	6.53499	5.85856	0.642456	1.19522	0.71215	1.06035	1.27436	1.11546	1.50532
ENSDARG00000059054	0.969192	9.47872e-08	2.84383e-05	pdk2b	393971	pyruvate dehydrogenase kinase, isozyme 2b [Source:ZFIN;Acc:ZDB-GENE-040426-939]	11.1342	21.1522	9.35405	19.8021	25.4269	26.3161	18.8642	0.590226	1.12128	0.495861	1.04972	1.34789	1.39503	1.95774
ENSDARG00000054848	0.837326	4.41878e-08	1.42274e-05	pdk4	561007	pyruvate dehydrogenase kinase, isozyme 4 [Source:ZFIN;Acc:ZDB-GENE-060503-754]	5.53549	8.0262	6.85373	13.285	9.20205	11.8779	9.13005	0.606293	0.879097	0.750678	1.45508	1.00789	1.30096	1.78673
ENSDARG00000062304	0.7462	1.12768e-05	0.0016181	pdpk1a	768202	3-phosphoinositide dependent protein kinase 1a [Source:ZFIN;Acc:ZDB-GENE-061013-109]	0.951327	2.05464	1.39377	1.70249	2.10519	2.89082	1.84971	0.514313	1.11079	0.753511	0.92041	1.13812	1.56285	1.67737
ENSDARG00000003281	0.660535	1.38461e-05	0.00186512	pik3ip1	386643	phosphoinositide-3-kinase interacting protein 1 [Source:NCBI gene;Acc:386643]	6.26225	14.2727	9.76825	12.3839	16.636	13.8342	12.1929	0.513599	1.17058	0.801144	1.01567	1.3644	1.13461	1.58067
ENSDARG00000102762	-0.951356	0.000925924	0.0504084	pik3r5	323588	phosphoinositide-3-kinase, regulatory subunit 5 [Source:ZFIN;Acc:ZDB-GENE-030131-2308]	0.422528	0.341515	0.478676	0.182671	0.152742	0.275726	0.308976	1.36751	1.10531	1.54923	0.591214	0.494349	0.892386	0.517146
ENSDARG00000037551	-0.598867	0.00100579	0.0528112	pm20d1.1	553216	peptidase M20 domain containing 1, tandem duplicate 1 [Source:NCBI gene;Acc:553216]	12.1572	9.71356	21.5459	8.25154	8.17062	9.5383	11.5629	1.0514	0.840065	1.86337	0.713624	0.706626	0.824908	0.660272
ENSDARG00000040290	0.521731	0.00101058	0.0528112	pon3.1	554122	paraoxonase 3, tandem duplicate 2 [Source:ZFIN;Acc:ZDB-GENE-071004-70]	43.1113	24.9855	17.0963	47.9844	32.106	29.1532	32.4061	1.33035	0.771012	0.527564	1.48072	0.990738	0.899621	1.43568
ENSDARG00000055046	0.891429	7.25101e-08	2.22606e-05	ponzr5	556869	plac8 onzin related protein 5 [Source:ZFIN;Acc:ZDB-GENE-081104-325]	15.5096	15.1916	18.4211	32.1912	22.9503	31.4817	22.6243	0.68553	0.671472	0.814221	1.42286	1.01441	1.3915	1.85501
ENSDARG00000007682	0.48716	9.9384e-05	0.010015	ppdpfa	338304	pancreatic progenitor cell differentiation and proliferation factor a [Source:NCBI gene;Acc:338304]	213.235	371.923	266.917	312.163	452.291	335.986	325.419	0.655263	1.1429	0.820226	0.959264	1.38987	1.03247	1.40168
ENSDARG00000034705	-0.884986	0.000771435	0.0437148	pvalb7	402807	parvalbumin 7 [Source:NCBI gene;Acc:402807]	114.166	18.1363	49.1003	20.5357	19.032	34.1652	42.5225	2.68483	0.426509	1.15469	0.482938	0.447574	0.803461	0.541493
ENSDARG00000052122	-1.08411	5.37335e-05	0.00586228	rag1	30663	recombination activating 1 [Source:NCBI gene;Acc:30663]	0.949818	0.422418	0.849839	0.408977	0.36473	0.164843	0.526771	1.8031	0.801901	1.6133	0.776385	0.692388	0.312931	0.471684
ENSDARG00000061459	0.640677	0.000129677	0.0117628	rapgef2a	793952	si:dkey-253i9.4 [Source:ZFIN;Acc:ZDB-GENE-090313-280]	1.39379	1.66185	2.0768	2.25048	1.99833	3.38106	2.12705	0.655268	0.781294	0.976375	1.05803	0.939484	1.58955	1.55906
ENSDARG00000044251	0.577005	0.000466686	0.0294771	rasgef1bb	445085	RasGEF domain family, member 1Bb [Source:NCBI gene;Acc:445085]	4.80097	5.42703	5.4165	6.12129	8.02755	7.77721	6.26176	0.766713	0.866694	0.865013	0.977568	1.282	1.24202	1.49175
ENSDARG00000045636	-0.585196	0.000123668	0.0114164	rbl2	100331892	retinoblastoma-like 2 (p130) [Source:ZFIN;Acc:ZDB-GENE-061109-2]	2.60651	3.05015	1.88685	1.92314	1.37181	1.36381	2.03371	1.28165	1.4998	0.927785	0.945629	0.674534	0.670603	0.666559
ENSDARG00000101443	0.575279	0.000402942	0.0264638	relch	393817	RAB11 binding and LisH domain, coiled-coil and HEAT repeat containing [Source:NCBI gene;Acc:393817]	7.50319	4.21617	6.12761	10.7857	6.73318	7.25781	7.10394	1.0562	0.593498	0.862565	1.51827	0.947809	1.02166	1.48997
ENSDARG00000035810	0.551452	0.000127566	0.0116944	rgcc	431737	regulator of cell cycle [Source:ZFIN;Acc:ZDB-GENE-040704-31]	69.3561	79.5188	78.1001	78.9265	119.88	117.916	90.6162	0.765383	0.877534	0.861878	0.870998	1.32294	1.30126	1.46556
ENSDARG00000011247	0.536898	0.00104212	0.0536864	rnpc3	565672	RNA-binding region (RNP1, RRM) containing 3 [Source:NCBI gene;Acc:565672]	5.34887	9.30346	5.79561	10.1442	8.70812	8.03899	7.88988	0.677941	1.17916	0.734563	1.28573	1.10371	1.0189	1.45085
ENSDARG00000057074	0.605798	0.000108785	0.0108793	rpgrb	557752	retinitis pigmentosa GTPase regulator b [Source:ZFIN;Acc:ZDB-GENE-081015-2]	3.52612	3.87295	3.61269	6.13772	4.44325	5.21885	4.4686	0.78909	0.866703	0.808462	1.37352	0.994327	1.1679	1.52182
ENSDARG00000037425	0.489089	0.000667028	0.0384517	s100a10a	449788	S100 calcium binding protein A10a [Source:ZFIN;Acc:ZDB-GENE-041010-35]	604.77	499.589	414.372	637.494	674.757	654.961	580.99	1.04093	0.859892	0.713217	1.09725	1.16139	1.12732	1.40356
ENSDARG00000006598	-0.745535	1.25203e-05	0.00173979	sgk2b	559050	serum/glucocorticoid regulated kinase 2b [Source:ZFIN;Acc:ZDB-GENE-060929-44]	18.3438	6.75541	14.4423	8.13058	5.88769	6.64538	10.0342	1.82812	0.67324	1.43931	0.810288	0.586762	0.662273	0.596446
ENSDARG00000055270	-0.902308	0.000994081	0.0527022	si:ch1073-358c10.1	503993	si:ch1073-358c10.1 [Source:ZFIN;Acc:ZDB-GENE-050309-123]	1.16409	0.646367	0.656484	0.223795	0.453338	0.528318	0.612065	1.9019	1.05604	1.07257	0.365639	0.740669	0.863173	0.53503
ENSDARG00000097617	0.563575	0.000532922	0.0321237	si:ch211-178n15.1	101884003	si:ch211-178n15.1 [Source:ZFIN;Acc:ZDB-GENE-131121-24]	2.92709	4.95683	4.47131	4.46416	5.77865	6.66207	4.87669	0.600222	1.01643	0.916876	0.915408	1.18495	1.36611	1.47793
ENSDARG00000113076	-0.722383	0.000627728	0.0368295	si:ch211-182p11.1		si:ch211-182p11.1 [Source:ZFIN;Acc:ZDB-GENE-131127-323]	1.01341	2.86294	3.60422	0.523493	1.20419	2.5082	1.95274	0.518969	1.46611	1.84572	0.268081	0.616667	1.28445	0.606095
ENSDARG00000096398	-0.924857	0.000329899	0.0229614	si:ch211-276a17.5		si:ch211-276a17.5 [Source:ZFIN;Acc:ZDB-GENE-120215-248]	0.502629	0.545762	0.531651	0.34282	0.187704	0.282404	0.398828	1.26026	1.36841	1.33303	0.859568	0.470639	0.708084	0.526733
ENSDARG00000053800	-0.807062	1.50074e-05	0.00196151	si:ch211-276c2.4	321704	si:ch211-276c2.4 [Source:ZFIN;Acc:ZDB-GENE-030131-423]	8.13083	4.83361	3.55552	5.14447	1.26426	3.32818	4.37614	1.85799	1.10454	0.812478	1.17557	0.288898	0.760527	0.571545
ENSDARG00000079078	-2.27199	3.69904e-41	2.44155e-37	si:ch211-5k11.8	497162	si:ch211-5k11.8 [Source:ZFIN;Acc:ZDB-GENE-131121-640]	2629.51	592.256	1410.15	400.302	121.282	341.719	915.869	2.87105	0.64666	1.53969	0.437074	0.132423	0.373108	0.207044
ENSDARG00000045835	0.48564	2.99603e-05	0.00373119	si:dkey-14d8.6	557741	si:dkey-14d8.6 [Source:ZFIN;Acc:ZDB-GENE-041210-124]	516.891	606.931	349.91	733.367	644.488	510.845	560.406	0.922352	1.08302	0.624387	1.30864	1.15004	0.911564	1.40021
ENSDARG00000092726	0.727716	4.33832e-06	0.000753555	si:dkey-184p9.7		si:dkey-184p9.7 [Source:ZFIN;Acc:ZDB-GENE-091204-97]	15.1033	36.7331	16.9278	31.4919	35.8933	30.5775	27.7878	0.543523	1.32191	0.609179	1.1333	1.29169	1.10039	1.65601
ENSDARG00000095005	-0.53549	0.000898137	0.0494013	si:dkey-21e2.10	556860	si:dkey-21e2.10 [Source:ZFIN;Acc:ZDB-GENE-050208-778]	32.5893	28.8021	26.4547	18.5015	21.3945	16.662	24.0674	1.35409	1.19673	1.0992	0.768737	0.888944	0.692307	0.689924
ENSDARG00000092044	-1.08528	1.04685e-12	1.06303e-09	si:dkey-22f5.9	100526813	si:dkey-22f5.9 [Source:ZFIN;Acc:ZDB-GENE-091204-260]	30.555	13.7902	5.51736	7.97471	7.86986	3.08368	11.4651	2.66504	1.20279	0.48123	0.695562	0.686417	0.268962	0.4713
ENSDARG00000104572	-1.76315	3.81665e-10	1.97604e-07	si:dkey-35h6.1		si:dkey-35h6.1 [Source:ZFIN;Acc:ZDB-GENE-141216-112]	0.217064	1.08986	0.779257	0.129245	0.285531	0.133016	0.438995	0.494457	2.48262	1.77509	0.294411	0.65042	0.303001	0.294605
ENSDARG00000086272	-0.94003	1.61985e-07	4.6486e-05	si:dkey-4p15.5	562872	si:dkey-4p15.5 [Source:ZFIN;Acc:ZDB-GENE-121214-193]	14.5104	9.95165	21.0034	9.29057	4.8576	8.22908	11.3071	1.2833	0.880122	1.85754	0.821656	0.429605	0.727778	0.521222
ENSDARG00000068865	-1.76424	3.8919e-10	1.97604e-07	si:dkey-61p9.7	559161	si:dkey-61p9.7 [Source:ZFIN;Acc:ZDB-GENE-041210-241]	6.12566	11.2245	16.1657	4.3659	2.13345	2.50014	7.0859	0.864485	1.58406	2.2814	0.616139	0.301084	0.352833	0.294382
ENSDARG00000104945	0.547267	0.000220297	0.0178413	sncb	393944	synuclein, beta [Source:ZFIN;Acc:ZDB-GENE-040426-1615]	31.5977	98.0941	42.5836	53.5362	110.332	55.4789	65.2704	0.484105	1.50289	0.652417	0.820221	1.69038	0.849985	1.46131
ENSDARG00000025428	0.54755	0.000130094	0.0117628	socs3a	335409	suppressor of cytokine signaling 3a [Source:ZFIN;Acc:ZDB-GENE-030131-7349]	7.72003	12.3596	17.8372	8.95466	25.0648	20.0619	15.333	0.503491	0.806076	1.16332	0.584011	1.63469	1.30841	1.4616
ENSDARG00000099811	-0.68309	0.000271407	0.0201284	spink2.9	100538025	si:dkey-203a12.7 [Source:ZFIN;Acc:ZDB-GENE-141216-159]	19.6868	16.8829	17.3706	8.26596	13.7934	10.1568	14.3594	1.371	1.17574	1.2097	0.575648	0.96058	0.707327	0.62283
ENSDARG00000044276	-0.722864	1.22983e-06	0.00028991	spp1	432385	secreted phosphoprotein 1 [Source:ZFIN;Acc:ZDB-GENE-050706-97]	40.9707	24.1629	48.9181	20.9434	19.8162	22.0123	29.4706	1.39022	0.819899	1.6599	0.710653	0.672406	0.746922	0.605893
ENSDARG00000033170	-0.722787	3.24924e-05	0.00393515	sult2st1	338214	sulfotransferase family 2, cytosolic sulfotransferase 1 [Source:ZFIN;Acc:ZDB-GENE-030219-114]	18.099	21.9525	24.9644	11.5571	12.9867	12.3404	16.9833	1.06569	1.29259	1.46993	0.680498	0.764671	0.726616	0.605926
ENSDARG00000102056	0.582729	0.000429666	0.0277256	svild	562786	supervillin d [Source:ZFIN;Acc:ZDB-GENE-081104-483]	8.35958	11.2707	8.17163	17.1283	11.5202	10.5428	11.1655	0.748695	1.00942	0.731862	1.53403	1.03177	0.944229	1.49768
ENSDARG00000041421	0.492396	0.000929163	0.0504084	tafazzin	321965	tafazzin [Source:ZFIN;Acc:ZDB-GENE-030131-684]	10.4812	14.5863	13.9305	14.3701	18.9658	18.0145	15.0581	0.696054	0.968669	0.925121	0.954314	1.25951	1.19633	1.40678
ENSDARG00000002582	-0.512363	0.000449432	0.0285238	tbx15	246222	T-box transcription factor 15 [Source:ZFIN;Acc:ZDB-GENE-020529-1]	3.38118	1.84344	2.60177	1.7734	1.67062	1.55185	2.13705	1.58218	0.862613	1.21746	0.829836	0.781744	0.726168	0.701073
ENSDARG00000028027	0.506046	5.64221e-05	0.00610515	trim63a	415223	tripartite motif containing 63a [Source:ZFIN;Acc:ZDB-GENE-040625-139]	56.7849	62.8231	72.7266	72.8205	93.5286	90.7818	74.9109	0.758033	0.838637	0.970841	0.972094	1.24853	1.21186	1.42015
ENSDARG00000062973	-0.637521	7.47158e-06	0.00120283	ttll7	565243	tubulin tyrosine ligase-like family, member 7 [Source:ZFIN;Acc:ZDB-GENE-070112-2112]	8.63185	3.17861	19.0725	4.75996	3.30034	8.01262	7.82598	1.10297	0.406161	2.43707	0.608226	0.421717	1.02385	0.642816
ENSDARG00000075295	0.618704	4.53321e-05	0.00519965	tulp1a	100330754	TUB like protein 1a [Source:ZFIN;Acc:ZDB-GENE-110411-122]	22.9537	20.2202	22.4181	29.3455	28.8105	36.8634	26.7686	0.857488	0.75537	0.837478	1.09627	1.07628	1.37712	1.5355
ENSDARG00000020976	0.506724	0.000813915	0.0452419	ubald1b	553697	UBA-like domain containing 1b [Source:ZFIN;Acc:ZDB-GENE-050522-446]	1.49253	2.18879	1.60486	2.23365	2.32542	2.3536	2.03314	0.734102	1.07656	0.78935	1.09862	1.14375	1.15762	1.42082
ENSDARG00000018898	0.586287	1.04853e-05	0.00160665	zfand5a	406312	zinc finger, AN1-type domain 5a [Source:ZFIN;Acc:ZDB-GENE-040426-1979]	12.1212	15.6778	14.2792	17.5173	20.2657	21.3301	16.8652	0.718707	0.929595	0.846665	1.03867	1.20163	1.26474	1.50138
ENSDARG00000116524	-0.693391	0.000392003	0.0261355	zgc:103700	103911540	zgc:103700 [Source:ZFIN;Acc:ZDB-GENE-041010-13]	2.15367	1.02994	1.18049	1.20637	0.410723	1.03181	1.16883	1.84258	0.881171	1.00997	1.03212	0.351396	0.882767	0.618399
ENSDARG00000070229	-0.925672	7.90296e-05	0.00821472	zgc:158258	791186	zgc:158258 [Source:ZFIN;Acc:ZDB-GENE-070112-2272]	0.892976	1.11646	1.11495	0.4845	0.309406	0.819093	0.789563	1.13097	1.41402	1.41211	0.613631	0.39187	1.0374	0.526435
ENSDARG00000071223	-1.4888	1.3833e-05	0.00186512	zgc:158445	798069	zgc:158445 [Source:ZFIN;Acc:ZDB-GENE-061215-78]	2.32647	2.19216	18.019	1.75056	1.84132	1.76928	4.6498	0.500337	0.471452	3.87522	0.376481	0.396	0.380507	0.356308
ENSDARG00000019774	0.730497	0.000176867	0.0148714	zhx3b	386659	zinc fingers and homeoboxes 3 [Source:ZFIN;Acc:ZDB-GENE-031107-1]	1.19039	1.34312	1.1499	1.93152	2.43341	1.41923	1.57793	0.754399	0.85119	0.728744	1.22408	1.54216	0.899426	1.65921
ENSDARG00000101562	0.651288	0.000661874	0.0384517	znf1014	100141333	zinc finger protein 1014 [Source:ZFIN;Acc:ZDB-GENE-080220-9]	0.99807	1.1451	1.2048	1.73345	1.48419	1.70435	1.37833	0.724117	0.830793	0.874101	1.25765	1.0768	1.23654	1.57057
ENSDARG00000060113	0.569872	0.000957858	0.0511931	znf395a	571403	zinc finger protein 395a [Source:ZFIN;Acc:ZDB-GENE-061215-52]	4.58908	7.46351	4.05241	6.08051	7.74518	7.77585	6.28442	0.73023	1.18762	0.644835	0.967553	1.23244	1.23732	1.48439
ENSDARG00000053512	-1.29813	2.96316e-13	3.25972e-10	crybb2	553182	crystallin, beta B2 [Source:ZFIN;Acc:ZDB-GENE-060130-1]	54.6502	16.0707	52.7311	19.4856	9.37116	14.831	27.8566	1.96184	0.576909	1.89295	0.699496	0.336407	0.532405	0.406653
ENSDARG00000104635	-0.929064	0.000229158	0.0178711	mhc2b	368615	major histocompatibility complex class II integral membrane beta chain gene [Source:ZFIN;Acc:ZDB-GENE-030616-319]	0.631058	0.545731	0.487895	0.289591	0.32304	0.20928	0.414432	1.5227	1.31682	1.17726	0.698765	0.779476	0.50498	0.525199
ENSDARG00000039217	-0.919506	0.000664586	0.0384517	orc1	554509	origin recognition complex, subunit 1 [Source:ZFIN;Acc:ZDB-GENE-030131-6960]	1.15446	0.246672	0.578539	0.703827	0.128031	0.212097	0.503937	2.29087	0.48949	1.14804	1.39666	0.254062	0.42088	0.52869
ENSDARG00000098651	-0.893988	7.27995e-05	0.0076272	si:dkey-21e2.7	100034650	si:dkey-21e2.7 [Source:ZFIN;Acc:ZDB-GENE-050208-378]	6.55802	13.7749	19.5703	9.44756	2.82903	10.0704	10.375	0.632096	1.3277	1.88629	0.910604	0.272676	0.97064	0.538124
ENSDARG00000077620	-0.875374	3.93155e-07	0.000101765	cdca7a	550236	cell division cycle associated 7a [Source:ZFIN;Acc:ZDB-GENE-050417-29]	20.1567	11.3378	16.9619	10.7171	5.7999	8.45272	12.2377	1.6471	0.926468	1.38604	0.875746	0.473938	0.690712	0.545113
ENSDARG00000005456	-0.842444	1.29321e-05	0.0017783	katnb1	406291	katanin p80 (WD repeat containing) subunit B 1 [Source:NCBI gene;Acc:406291]	4.07923	8.0494	9.47318	1.8694	3.83023	5.68959	5.4985	0.741879	1.46392	1.72286	0.339984	0.696595	1.03475	0.557698
ENSDARG00000101585	-0.836331	0.00047753	0.0297353	tecra	566085	trans-2,3-enoyl-CoA reductase a [Source:ZFIN;Acc:ZDB-GENE-090930-1]	0.907248	0.52935	0.438658	0.398417	0.308705	0.240754	0.470522	1.92817	1.12503	0.932279	0.846755	0.65609	0.511674	0.560066
ENSDARG00000013752	-0.828675	1.54859e-06	0.000346491	tnni2a.3	402809	troponin I type 2a (skeletal, fast), tandem duplicate 3 [Source:ZFIN;Acc:ZDB-GENE-040718-80]	80.4848	15.0272	22.4089	20.0761	21.925	8.42254	28.0574	2.86858	0.535587	0.79868	0.715535	0.781433	0.30019	0.563046
ENSDARG00000010571	-0.694834	1.11459e-05	0.0016181	ezh2	768133	enhancer of zeste 2 polycomb repressive complex 2 subunit [Source:NCBI gene;Acc:768133]	24.8463	16.2622	25.0069	13.9247	11.9519	12.0241	17.336	1.43322	0.93806	1.44248	0.803226	0.689423	0.693593	0.61778
ENSDARG00000102442	-0.657048	4.96764e-06	0.00085166	folr	100073336	folate receptor [Source:ZFIN;Acc:ZDB-GENE-070615-23]	10.0965	11.1669	9.5871	5.73069	5.88647	6.70824	8.19599	1.23189	1.36248	1.16973	0.699207	0.718214	0.818478	0.634175
ENSDARG00000010572	-0.616411	0.000237439	0.0181181	slc25a25a	406541	solute carrier family 25 member 25a [Source:NCBI gene;Acc:406541]	5.08683	3.39594	4.24338	2.75053	2.27046	2.70096	3.40801	1.49261	0.996457	1.24512	0.807076	0.666212	0.792532	0.652291
ENSDARG00000053625	-0.607313	0.000608882	0.0358833	anxa2b	799806	annexin A2b [Source:ZFIN;Acc:ZDB-GENE-030131-1089]	33.705	15.6561	30.3079	17.6849	15.8469	13.3462	21.0912	1.59806	0.742305	1.43699	0.838499	0.751353	0.632785	0.656418
ENSDARG00000060633	-0.581882	0.00103671	0.0536693	usp16	569700	ubiquitin specific peptidase 16 [Source:NCBI gene;Acc:569700]	4.62902	2.08136	2.13282	2.23468	1.55994	1.47577	2.35227	1.9679	0.884832	0.906711	0.950011	0.663166	0.627381	0.668091
ENSDARG00000022437	-0.579412	0.000231226	0.0178711	cd81b	445280	CD81 molecule b [Source:ZFIN;Acc:ZDB-GENE-040808-52]	17.419	14.6048	14.0678	9.77983	10.4063	8.60406	12.4803	1.39572	1.17023	1.1272	0.783621	0.83382	0.689411	0.669236
ENSDARG00000020235	-0.567633	0.000373295	0.0251422	sept9a	337243	septin 9a [Source:ZFIN;Acc:ZDB-GENE-030131-9187]	5.41624	6.01568	9.10637	4.17137	4.09166	4.52758	5.55482	0.975052	1.08297	1.63937	0.750946	0.736597	0.815073	0.674723
ENSDARG00000010437	-0.542769	0.00103339	0.0536693	tent5c	327154	terminal nucleotidyltransferase 5C [Source:NCBI gene;Acc:327154]	13.3058	10.4241	13.2205	7.62996	7.98352	8.12728	10.1152	1.31542	1.03054	1.307	0.754307	0.789261	0.803472	0.686452
ENSDARG00000079369	-0.518579	0.000938511	0.0505685	sgpp1a	556439	si:ch211-212g7.6 [Source:ZFIN;Acc:ZDB-GENE-030131-4695]	2.59051	1.34128	2.05592	1.41937	1.19129	1.19556	1.63232	1.58701	0.821702	1.25951	0.869541	0.729812	0.732426	0.698059
ENSDARG00000087657	-0.477717	0.000482204	0.0298853	fasn	559001	fatty acid synthase [Source:ZFIN;Acc:ZDB-GENE-030131-7802]	2.95456	2.22445	2.05943	1.84074	1.55461	1.43578	2.01159	1.46876	1.10581	1.02378	0.915067	0.772825	0.713751	0.718113
ENSDARG00000087657	-0.477717	0.000482204	0.0298853	ccdc57	100318317	fatty acid synthase [Source:ZFIN;Acc:ZDB-GENE-030131-7802]	2.95456	2.22445	2.05943	1.84074	1.55461	1.43578	2.01159	1.46876	1.10581	1.02378	0.915067	0.772825	0.713751	0.718113
ENSDARG00000016421	-0.452517	0.000635861	0.0371416	crygm1	493630	crystallin, gamma M1 [Source:ZFIN;Acc:ZDB-GENE-050516-5]	271.066	125.183	293.593	160.75	129.116	158.842	189.758	1.42848	0.659697	1.54719	0.847131	0.680424	0.837075	0.730767
ENSDARG00000094965	-0.4152	0.000430554	0.0277256	nfil3-5	335737	nuclear factor, interleukin 3 regulated, member 5 [Source:ZFIN;Acc:ZDB-GENE-030131-7677]	61.9259	52.1277	45.3687	45.8271	33.1635	33.1513	45.2607	1.3682	1.15172	1.00239	1.01251	0.732722	0.732453	0.749915
ENSDARG00000017602	0.430243	0.000774886	0.0437148	ccng2	266794	cyclin G2 [Source:ZFIN;Acc:ZDB-GENE-021016-1]	21.3557	37.7135	19.2507	30.0729	38.8764	25.938	28.8679	0.739775	1.30642	0.666855	1.04174	1.3467	0.898507	1.34746
ENSDARG00000002271	0.431509	0.000739068	0.0424193	zfand5b	393923	zinc finger, AN1-type domain 5b [Source:ZFIN;Acc:ZDB-GENE-040426-875]	30.6749	32.3758	36.8389	42.7673	38.7223	45.0735	37.7421	0.812749	0.857816	0.976069	1.13314	1.02597	1.19425	1.34864
ENSDARG00000021372	0.44668	0.000475558	0.0297353	tob1b	406245	transducer of ERBB2, 1b [Source:ZFIN;Acc:ZDB-GENE-040426-2151]	23.7627	16.114	25.5711	33.4707	19.8543	31.5256	25.0497	0.94862	0.643281	1.02081	1.33617	0.792594	1.25852	1.3629
ENSDARG00000020123	0.453751	0.000753567	0.0430642	coq8aa	437001	coenzyme Q8A, genome duplicate a [Source:NCBI gene;Acc:437001]	8.11359	9.58755	7.9049	9.64443	12.0821	11.1035	9.73933	0.833074	0.984416	0.811647	0.990256	1.24054	1.14006	1.3696
ENSDARG00000067964	0.456831	0.00100382	0.0528112	slc6a5	494450	solute carrier family 6 member 5 [Source:ZFIN;Acc:ZDB-GENE-050105-2]	1.688	1.88284	1.98781	2.54875	2.06038	2.58924	2.12617	0.793917	0.885557	0.934925	1.19875	0.969058	1.21779	1.37252
ENSDARG00000102572	0.467751	0.000329469	0.0229614	si:ch211-260e23.9	555795	si:ch211-260e23.9 [Source:ZFIN;Acc:ZDB-GENE-141222-48]	10.5936	15.187	12.4077	14.6447	17.6274	16.7585	14.5365	0.728761	1.04475	0.853555	1.00744	1.21264	1.15286	1.38295
ENSDARG00000041645	0.483613	0.00015213	0.0131259	a2ml	100006972	sb:cb37 [Source:ZFIN;Acc:ZDB-GENE-030131-9800]	6.54866	7.64157	8.35997	9.15223	9.22299	11.2824	8.7013	0.752607	0.87821	0.960772	1.05182	1.05995	1.29663	1.39824
ENSDARG00000087303	0.485588	0.000321313	0.0229614	cebpd	140817	CCAAT enhancer binding protein delta [Source:ZFIN;Acc:ZDB-GENE-020111-4]	44.9737	63.0126	93.4065	62.3552	96.6408	102.789	77.1963	0.582589	0.816265	1.20999	0.807748	1.25188	1.33153	1.40016
ENSDARG00000077297	0.490101	0.000815664	0.0452419	nbr1a	337168	NBR1 autophagy cargo receptor a [Source:ZFIN;Acc:ZDB-GENE-030131-9112]	3.86131	5.45575	4.22813	5.01393	6.19114	6.49742	5.20795	0.741426	1.04758	0.811861	0.962746	1.18879	1.2476	1.40454
ENSDARG00000079727	0.499503	4.81273e-05	0.00540725	selenop2	791479	Danio rerio selenoprotein P2 (selenop2), mRNA. [Source:RefSeq mRNA;Acc:NM_001353911]	70.8499	137.422	119.69	106.737	150.628	169.842	125.861	0.56292	1.09185	0.950965	0.848054	1.19678	1.34943	1.41373
ENSDARG00000045864	0.513515	0.000799443	0.044718	lmod2b	664708	leiomodin 2 (cardiac) b [Source:ZFIN;Acc:ZDB-GENE-041210-356]	14.5212	23.9127	18.4193	29.0707	19.706	26.9608	22.0984	0.657112	1.0821	0.833511	1.31551	0.891737	1.22003	1.42752
ENSDARG00000027316	0.5452	0.000989513	0.0526716	tcp11l2	406293	t-complex 11, testis-specific-like 2 [Source:ZFIN;Acc:ZDB-GENE-040426-1956]	6.13551	9.3808	6.71113	7.75305	10.6214	11.8319	8.73897	0.702087	1.07345	0.767955	0.887181	1.21541	1.35392	1.45922
ENSDARG00000041607	0.555998	3.87085e-05	0.00452205	eif4ebp3l	324490	eukaryotic translation initiation factor 4E binding protein 3, like [Source:NCBI gene;Acc:324490]	48.2909	74.7185	68.8585	69.8726	90.529	103.085	75.8923	0.636308	0.984533	0.907319	0.92068	1.19286	1.3583	1.47019
ENSDARG00000053152	0.556533	4.87583e-05	0.00540889	pcmtd1	327176	protein-L-isoaspartate (D-aspartate) O-methyltransferase domain containing 1 [Source:ZFIN;Acc:ZDB-GENE-030131-5387]	5.52074	9.32674	8.448	8.59167	11.0493	12.046	9.16373	0.602456	1.01779	0.921895	0.937574	1.20576	1.31453	1.47073
ENSDARG00000099645	0.585213	0.000485741	0.0298913	zgc:153184	751652	zgc:153184 [Source:ZFIN;Acc:ZDB-GENE-060825-136]	6.7049	5.23161	4.65457	9.68163	5.9956	7.92608	6.69907	1.00087	0.780945	0.694809	1.44522	0.89499	1.18316	1.50026
ENSDARG00000102204	0.605456	0.000334942	0.023029	jph3b	569861	junctophilin 3 [Source:ZFIN;Acc:ZDB-GENE-060503-415]	1.24379	2.6855	2.02625	2.69708	2.61645	2.86345	2.35542	0.528056	1.14013	0.86025	1.14505	1.11082	1.21569	1.52146
ENSDARG00000010442	0.616528	0.000120121	0.0113254	rnf11a	393996	ring finger protein 11a [Source:ZFIN;Acc:ZDB-GENE-040426-1277]	2.41486	3.05343	3.56814	3.46445	4.42692	5.11523	3.67384	0.657313	0.831127	0.97123	0.943005	1.20499	1.39234	1.53318
ENSDARG00000025206	0.619406	0.000160814	0.0136962	syt2a	567877	synaptotagmin IIa [Source:ZFIN;Acc:ZDB-GENE-060503-315]	8.65664	11.026	11.9322	17.6401	12.5217	15.708	12.9141	0.670325	0.853798	0.923965	1.36596	0.969614	1.21634	1.53624
ENSDARG00000070000	0.626561	0.000257089	0.0192831	txnipb	448858	thioredoxin interacting protein b [Source:ZFIN;Acc:ZDB-GENE-040917-1]	14.0701	15.3411	8.46764	17.657	17.6388	17.4741	15.1081	0.931291	1.01542	0.560469	1.16871	1.16751	1.1566	1.54388
ENSDARG00000007823	0.627505	0.000328455	0.0229614	atf3	393939	activating transcription factor 3 [Source:ZFIN;Acc:ZDB-GENE-040426-728]	1.86742	2.99158	3.59894	2.81913	5.55264	4.05828	3.48133	0.536409	0.859321	1.03378	0.809784	1.59498	1.16573	1.54489
ENSDARG00000010673	0.628738	0.00093172	0.0504084	trim16	568734	tripartite motif containing 16 [Source:ZFIN;Acc:ZDB-GENE-090512-6]	2.37084	5.12973	3.1155	5.45867	4.00662	5.27799	4.22656	0.560938	1.21369	0.737125	1.29152	0.947964	1.24877	1.54621
ENSDARG00000094300	0.631193	1.20143e-05	0.00168724	si:ch211-160e1.5			84.0933	111.276	92.053	110.812	151.353	156.366	117.659	0.71472	0.945753	0.782371	0.941806	1.28637	1.32898	1.54885
ENSDARG00000054916	0.643551	3.05986e-06	0.000581194	eif4ebp3	492482	eukaryotic translation initiation factor 4E binding protein 3 [Source:ZFIN;Acc:ZDB-GENE-041114-44]	34.5787	49.8819	44.9392	61.0155	56.7574	70.8592	53.0053	0.652362	0.941073	0.847825	1.15112	1.07079	1.33683	1.56217
ENSDARG00000075261	0.646099	1.02555e-05	0.00160665	timp2b	406650	TIMP metallopeptidase inhibitor 2b [Source:ZFIN;Acc:ZDB-GENE-040426-2655]	9.74026	14.0389	12.1838	13.2164	27.3008	14.3451	15.1375	0.643451	0.927423	0.804873	0.873085	1.80351	0.947654	1.56493
ENSDARG00000101964	0.648992	0.000212656	0.0176015	zgc:171592	100003031	zgc:171592 [Source:ZFIN;Acc:ZDB-GENE-080220-23]	16.6931	14.8185	11.5972	26.5713	19.096	17.3944	17.6951	0.943378	0.837435	0.655393	1.50162	1.07917	0.983007	1.56807
ENSDARG00000012019	0.653889	0.000394492	0.0261693	glra1	30676	glycine receptor, alpha 1 [Source:NCBI gene;Acc:30676]	0.447209	0.901325	0.477797	0.842628	0.840982	0.865424	0.729228	0.613264	1.236	0.65521	1.15551	1.15325	1.18677	1.5734
ENSDARG00000020693	0.65832	3.3747e-07	8.90989e-05	sesn1	436933	sestrin 1 [Source:ZFIN;Acc:ZDB-GENE-040718-408]	30.097	46.4264	45.2955	57.0471	57.158	63.3692	49.8989	0.603159	0.930409	0.907746	1.14325	1.14548	1.26995	1.57824
ENSDARG00000077855	0.666177	0.000117155	0.0113254	znrf2a	100124611	zinc and ring finger 2a [Source:ZFIN;Acc:ZDB-GENE-070820-15]	1.92406	7.058	4.60529	3.49619	8.89345	6.64428	5.43688	0.353891	1.29817	0.847047	0.64305	1.63576	1.22208	1.58686
ENSDARG00000086685	0.674105	1.27434e-06	0.000295134	trim63b	394070	tripartite motif containing 63b [Source:ZFIN;Acc:ZDB-GENE-040426-1003]	33.3676	34.2856	39.1725	50.9879	56.7144	52.1421	44.445	0.750762	0.771416	0.881371	1.14721	1.27606	1.17318	1.59561
ENSDARG00000075282	0.674623	1.0439e-05	0.00160665	irs2b	572001	insulin receptor substrate 2b [Source:ZFIN;Acc:ZDB-GENE-081104-462]	0.843509	1.45878	1.44639	1.55577	1.8019	2.1589	1.54421	0.546241	0.94468	0.936652	1.00749	1.16688	1.39806	1.59618
ENSDARG00000002682	0.679787	1.55988e-05	0.00201882	tbcela	393726	tubulin folding cofactor E-like a [Source:ZFIN;Acc:ZDB-GENE-040426-1719]	1.14949	1.47938	1.13312	1.72799	1.98976	1.89711	1.56281	0.735531	0.946618	0.72505	1.1057	1.27319	1.21391	1.6019
ENSDARG00000005616	0.689836	0.000300642	0.0220487	bfb	30489	complement component bfb [Source:ZFIN;Acc:ZDB-GENE-990415-34]	4.03935	5.87216	10.1788	7.88263	9.9255	11.8575	8.29265	0.4871	0.708116	1.22744	0.950556	1.1969	1.42988	1.6131
ENSDARG00000026806	0.701644	2.85153e-05	0.00358505	taf8	393256	TAF8 RNA polymerase II, TATA box binding protein (TBP)-associated factor [Source:NCBI gene;Acc:393256]	2.49831	2.72424	2.99488	3.70964	4.24684	4.6456	3.46992	0.719992	0.785101	0.863097	1.06908	1.2239	1.33882	1.62636
ENSDARG00000070122	0.703512	0.000951878	0.0510803	stk11ip	795019	serine/threonine kinase 11 interacting protein [Source:ZFIN;Acc:ZDB-GENE-040426-1022]	0.476963	0.458869	0.463713	1.03538	0.583042	0.573773	0.598623	0.796766	0.76654	0.774632	1.7296	0.973971	0.958487	1.62846
ENSDARG00000101479	0.710402	0.00015702	0.0134599	LOC103910140	103910140	CD59 glycoprotein-like [Source:NCBI gene;Acc:103910140]	220.191	426.814	490.708	388.531	872.402	487.226	480.978	0.457797	0.887386	1.02023	0.807793	1.81381	1.01299	1.63626
ENSDARG00000069600	0.721056	1.44995e-06	0.000330013	zgc:109889	553542	zgc:109889 [Source:ZFIN;Acc:ZDB-GENE-050522-547]	4.23855	4.68462	2.05869	5.45658	6.90761	3.90345	4.54158	0.933276	1.03149	0.453299	1.20147	1.52097	0.859491	1.64839
ENSDARG00000068637	0.72326	3.46459e-06	0.000626521	si:ch211-281l24.3	798456	si:ch211-281l24.3 [Source:ZFIN;Acc:ZDB-GENE-131121-575]	4.08567	4.69864	0.628384	5.52712	5.38077	1.31817	3.60646	1.13288	1.30284	0.174238	1.53256	1.49198	0.365502	1.65091
ENSDARG00000045748	0.729648	0.000475218	0.0297353	stab2	565194	stabilin 2 [Source:ZFIN;Acc:ZDB-GENE-041210-336]	2.16241	2.2432	3.01298	2.9456	3.13059	5.83244	3.2212	0.671304	0.696386	0.935358	0.914442	0.971869	1.81064	1.65823
ENSDARG00000094557	0.730177	1.52096e-09	7.1708e-07	nupr1b	799637	nuclear protein 1b [Source:ZFIN;Acc:ZDB-GENE-030131-4653]	286.764	442.05	365.675	599.723	486.239	600.014	463.411	0.618813	0.953904	0.789095	1.29415	1.04926	1.29478	1.65884
ENSDARG00000044528	0.734752	2.38859e-06	0.000500505	slc15a1b	793301	solute carrier family 15 member 1b [Source:ZFIN;Acc:ZDB-GENE-030131-4661]	6.16921	6.76267	4.02006	8.9037	9.30304	7.61901	7.12961	0.865293	0.948532	0.563854	1.24883	1.30484	1.06864	1.66411
ENSDARG00000056795	0.753671	7.07512e-06	0.00115307	serpine1	100136840	serpin peptidase inhibitor, clade E (nexin, plasminogen activator inhibitor type 1), member 1 [Source:ZFIN;Acc:ZDB-GENE-070912-60]	8.27497	10.5433	9.91467	9.72833	25.3416	13.6816	12.9141	0.640772	0.816419	0.767742	0.753312	1.96232	1.05943	1.68608
ENSDARG00000008275	0.762728	6.03478e-09	2.4141e-06	klhl24b		kelch-like family member 24b [Source:ZFIN;Acc:ZDB-GENE-040426-1185]	2.58787	4.61695	3.38065	4.95398	5.24692	6.22799	4.50239	0.574777	1.02544	0.750856	1.1003	1.16536	1.38326	1.6967
ENSDARG00000031240	0.781675	3.33458e-08	1.1005e-05	kidins220a	570732	kinase D-interacting substrate 220a [Source:ZFIN;Acc:ZDB-GENE-041014-170]	1.78848	2.23815	1.37875	3.08888	2.87324	2.55585	2.32056	0.770711	0.964489	0.594148	1.33109	1.23817	1.10139	1.71913
ENSDARG00000076230	0.781938	0.000241486	0.0182163	atp10b	563932	ATPase phospholipid transporting 10B [Source:ZFIN;Acc:ZDB-GENE-130530-796]	0.237924	1.82691	0.212284	0.401823	2.42744	0.366622	0.912166	0.260834	2.00282	0.232725	0.440515	2.66118	0.401925	1.71944
ENSDARG00000007480	0.783807	0.000224158	0.0178711	rpe65a	393724	retinoid isomerohydrolase RPE65 a [Source:NCBI gene;Acc:393724]	2.26118	2.79785	3.23542	4.53076	3.18949	5.89412	3.65147	0.619252	0.766225	0.886059	1.24081	0.873481	1.61418	1.72167
ENSDARG00000079097	0.791318	3.53818e-05	0.00420788	tanc2a	568810	tetratricopeptide repeat, ankyrin repeat and coiled-coil containing 2a [Source:ZFIN;Acc:ZDB-GENE-060130-180]	6.10938	3.1451	2.10705	9.13249	6.35888	2.58712	4.90667	1.24512	0.640984	0.429426	1.86124	1.29597	0.527266	1.73065
ENSDARG00000040277	0.79223	6.92669e-07	0.000169332	fbxo32	393891	F-box protein 32 [Source:ZFIN;Acc:ZDB-GENE-040426-1040]	7.46179	8.43168	10.3196	11.1431	15.5407	16.2526	11.5249	0.647448	0.731604	0.895414	0.966873	1.34845	1.41021	1.73175
ENSDARG00000006545	0.793505	0.000131172	0.0117796	rgp1	436881	GP1 homolog, RAB6A GEF complex partner 1 [Source:ZFIN;Acc:ZDB-GENE-040718-352]	0.369934	0.526866	0.569562	0.496826	1.50577	0.660155	0.688185	0.53755	0.765588	0.82763	0.721937	2.18802	0.95927	1.73328
ENSDARG00000071684	0.799198	0.000896532	0.0494013	rx1	30472	retinal homeobox gene 1 [Source:NCBI gene;Acc:30472]	0.416497	0.411444	0.525781	0.631845	0.503821	1.15798	0.607894	0.685147	0.676835	0.864922	1.0394	0.828797	1.9049	1.74013
ENSDARG00000056873	0.804795	1.94047e-06	0.000426936	and3	561047	actinodin3 [Source:ZFIN;Acc:ZDB-GENE-040724-185]	13.7174	13.5238	12.2011	18.7509	25.5815	20.5303	17.3842	0.789074	0.77794	0.701849	1.07862	1.47154	1.18098	1.7469
ENSDARG00000097208	0.809243	3.12588e-06	0.000581194	si:ch1073-281m9.1	100330987	si:ch1073-281m9.1 [Source:NCBI gene;Acc:100330987]	4.95781	12.3043	12.7904	11.874	13.5171	22.1295	12.9288	0.383469	0.951692	0.989288	0.918412	1.0455	1.71164	1.75229
ENSDARG00000024503	0.811596	0.000781194	0.0438831	c6ast3	541399	six-cysteine containing astacin protease 3 [Source:ZFIN;Acc:ZDB-GENE-050320-99]	88.2352	145.68	28.6306	113.961	132.788	102.169	101.911	0.865809	1.42949	0.280939	1.11825	1.30298	1.00254	1.75515
ENSDARG00000060350	0.812406	7.38436e-12	6.49873e-09	apoda.2	100148022	apolipoprotein Da, duplicate 2 [Source:ZFIN;Acc:ZDB-GENE-070912-551]	472.178	591.904	453.198	934.718	682.327	884.55	669.812	0.70494	0.883686	0.676604	1.39549	1.01868	1.32059	1.75614
ENSDARG00000078674	0.82304	0.000405968	0.0265306	hspb9	100137108	heat shock protein, alpha-crystallin-related, 9 [Source:ZFIN;Acc:ZDB-GENE-080214-6]	10.1351	15.2359	41.8587	15.5491	19.2728	91.5494	32.2668	0.314104	0.472184	1.29727	0.481891	0.597293	2.83726	1.76913
ENSDARG00000097845	0.831176	0.00033048	0.0229614	si:ch211-105j21.9	103911274	si:ch211-105j21.9 [Source:ZFIN;Acc:ZDB-GENE-131127-499]	3.17965	15.4446	6.88585	10.8253	16.6206	9.15494	10.3518	0.307158	1.49197	0.665183	1.04574	1.60557	0.88438	1.77914
ENSDARG00000012297	0.835369	0.000232899	0.017875	LOC100334711	100334711	cyclic nucleotide gated channel subunit alpha 3b [Source:ZFIN;Acc:ZDB-GENE-090312-121]	1.74005	2.47839	2.27566	2.93968	4.03462	3.86468	2.88885	0.602333	0.857917	0.787739	1.0176	1.39662	1.33779	1.78431
ENSDARG00000015355	0.849861	3.77881e-06	0.000665122	fosl1a	564241	FOS-like antigen 1a [Source:ZFIN;Acc:ZDB-GENE-061207-7]	1.75173	2.90778	1.06295	2.08974	7.04572	1.61531	2.74554	0.638027	1.05909	0.387156	0.76114	2.56624	0.588339	1.80233
ENSDARG00000078381	0.852469	2.14962e-09	9.45905e-07	trip11	100537975	thyroid hormone receptor interactor 11 [Source:ZFIN;Acc:ZDB-GENE-030131-9833]	1.48106	1.611	1.59021	2.60447	2.75352	2.5798	2.10334	0.704147	0.765923	0.75604	1.23825	1.30912	1.22652	1.80559
ENSDARG00000087017	0.856305	5.61127e-09	2.31482e-06	ptgr1.2	566996	si:dkey-11k2.7 [Source:ZFIN;Acc:ZDB-GENE-160728-22]	19.5092	38.0222	25.5723	52.1476	37.4558	47.6534	36.7267	0.531198	1.03527	0.696287	1.41988	1.01985	1.29751	1.8104
ENSDARG00000028517	0.858039	8.91077e-12	7.35194e-09	hbp1	554137	HMG-box transcription factor 1 [Source:ZFIN;Acc:ZDB-GENE-050522-414]	7.5213	18.381	13.1674	16.9453	22.9115	23.0655	16.9987	0.442465	1.08132	0.774614	0.996858	1.34784	1.3569	1.81257
ENSDARG00000013856	0.858729	7.14805e-08	2.22606e-05	amy2a	406539	amylase alpha 2A [Source:ZFIN;Acc:ZDB-GENE-040426-2393]	645.193	715.931	273.802	970.278	879.362	694.142	696.451	0.9264	1.02797	0.393139	1.39317	1.26263	0.996685	1.81344
ENSDARG00000042816	0.86041	0.000112066	0.0111232	mmp9	406397	matrix metallopeptidase 9 [Source:ZFIN;Acc:ZDB-GENE-040426-2132]	6.22139	5.97732	12.5239	6.46806	40.3447	8.88827	13.4039	0.464147	0.445937	0.934344	0.482549	3.00991	0.663109	1.81555
ENSDARG00000077872	0.860619	0.000446224	0.028457	LOC100006895	100006895	alpha-2-macroglobulin-like [Source:NCBI gene;Acc:100006895]	0.46841	0.688574	0.506504	0.821516	0.622022	1.45728	0.760718	0.615747	0.905163	0.665824	1.07992	0.817678	1.91567	1.81582
ENSDARG00000070972	0.876853	2.53119e-07	6.9613e-05	si:ch211-81a5.8	560648	si:ch211-81a5.8 [Source:ZFIN;Acc:ZDB-GENE-060503-138]	51.6693	112.286	121.771	140.729	154.713	169.733	125.15	0.412858	0.897214	0.972998	1.12448	1.23622	1.35623	1.83637
ENSDARG00000060854	0.878673	0.00104518	0.0536864	kctd3	569113	potassium channel tetramerization domain containing 3 [Source:ZFIN;Acc:ZDB-GENE-060503-169]	0.262275	1.9765	0.299522	0.525203	1.99586	0.709803	0.961527	0.272769	2.05558	0.311507	0.546218	2.07572	0.738204	1.83868
ENSDARG00000045089	0.881798	2.10289e-11	1.46106e-08	apcs	792467	si:ch211-270n8.1 [Source:ZFIN;Acc:ZDB-GENE-081107-34]	108.903	75.762	54.1808	185.999	106.796	114.437	107.68	1.01136	0.703588	0.503167	1.72734	0.991794	1.06275	1.84267
ENSDARG00000087247	0.882079	0.00090528	0.0495876	kcnab2a	797337	potassium voltage-gated channel, shaker-related subfamily, beta member 2 a [Source:ZFIN;Acc:ZDB-GENE-140515-2]	1.92288	7.9418	1.44924	8.0507	3.8579	3.37956	4.43368	0.433698	1.79124	0.326871	1.81581	0.870134	0.762248	1.84303
ENSDARG00000074030	0.887104	5.26643e-05	0.00579352	myt1a	557002	myelin transcription factor 1a [Source:ZFIN;Acc:ZDB-GENE-030131-3885]	1.43064	0.788621	1.07402	2.58458	1.72337	1.36766	1.49482	0.957069	0.527571	0.718497	1.72903	1.1529	0.914935	1.84946
ENSDARG00000042293	0.894536	1.40362e-05	0.00187164	ca4b	553246	carbonic anhydrase IV b [Source:ZFIN;Acc:ZDB-GENE-080815-5]	3.56974	6.3593	4.06687	5.46178	8.74053	9.72297	6.3202	0.564814	1.00619	0.643472	0.864179	1.38295	1.5384	1.85901
ENSDARG00000040607	0.909163	0.000152103	0.0131259	rtf2	326100	replication termination factor 2 [Source:ZFIN;Acc:ZDB-GENE-030131-4825]	2.65473	3.31329	3.00632	8.97967	4.11355	3.74587	4.30224	0.617059	0.770131	0.69878	2.08721	0.956142	0.870678	1.87796
ENSDARG00000105590	0.916558	1.07915e-05	0.00160665	si:cabz01007794.1	100537515	si:cabz01007794.1 [Source:ZFIN;Acc:ZDB-GENE-160728-147]	2.49002	3.36816	3.11621	5.93405	6.04998	3.88006	4.13975	0.60149	0.813615	0.752755	1.43343	1.46144	0.937269	1.88761
ENSDARG00000052011	0.968724	2.40399e-07	6.75214e-05	rrad	327396	Ras-related associated with diabetes [Source:ZFIN;Acc:ZDB-GENE-030131-5607]	5.5377	9.87693	10.7197	10.4697	12.9578	25.9236	12.5809	0.440167	0.785072	0.852058	0.832189	1.02996	2.06055	1.95711
ENSDARG00000098334	0.996291	0.000226932	0.0178711	exosc3	565000	exosome component 3 [Source:ZFIN;Acc:ZDB-GENE-050706-140]	2.18424	3.54439	4.89256	3.93645	9.19435	7.29796	5.17499	0.422075	0.684908	0.945424	0.760668	1.77669	1.41024	1.99486
ENSDARG00000054456	1.00623	2.91841e-06	0.000574976	clip3	562450	CAP-GLY domain containing linker protein 3 [Source:ZFIN;Acc:ZDB-GENE-131127-193]	1.09394	1.8361	2.77097	3.44399	3.24545	3.77624	2.69445	0.405997	0.681438	1.0284	1.27818	1.2045	1.40149	2.00866
ENSDARG00000040284	1.01174	1.70468e-05	0.00217164	si:dkey-79d12.5	100538016	si:dkey-79d12.5 [Source:ZFIN;Acc:ZDB-GENE-131127-429]	0.541952	0.372018	0.387301	0.720615	1.05286	0.717494	0.632039	0.857466	0.5886	0.61278	1.14014	1.66581	1.1352	2.01634
ENSDARG00000007344	1.02255	2.5235e-06	0.000512504	tcap	556258	titin-cap (telethonin) [Source:ZFIN;Acc:ZDB-GENE-070501-5]	8.19684	9.32665	17.0198	10.0459	22.0465	38.2394	17.4792	0.468948	0.533586	0.97372	0.574735	1.2613	2.18771	2.0315
ENSDARG00000059093	1.03165	4.83339e-05	0.00540725	ank1a	449796	ankyrin 1, erythrocytic a [Source:ZFIN;Acc:ZDB-GENE-041010-44]	1.87357	0.833721	0.91038	1.69412	3.1825	1.93133	1.7376	1.07825	0.479811	0.523929	0.974974	1.83155	1.11149	2.04437
ENSDARG00000043796	1.03242	1.71086e-05	0.00217164	ms4a17a.7	550409	membrane-spanning 4-domains, subfamily A, member 17A.7 [Source:ZFIN;Acc:ZDB-GENE-080829-2]	2.07012	12.3142	5.4362	6.20426	16.6287	9.70423	8.72628	0.237228	1.41116	0.622968	0.710985	1.90558	1.11207	2.04545
ENSDARG00000100397	1.04479	9.37555e-05	0.00952051	pde6c	393845	phosphodiesterase 6C, cGMP-specific, cone, alpha prime [Source:ZFIN;Acc:ZDB-GENE-040426-1664]	1.79608	1.44932	1.23413	2.05853	2.60964	4.22216	2.22831	0.806028	0.650412	0.55384	0.923808	1.17113	1.89478	2.06307
ENSDARG00000060893	1.05401	0.000389439	0.0260964	col8a2	794479	collagen, type VIII, alpha 2 [Source:ZFIN;Acc:ZDB-GENE-060503-488]	0.452485	0.65131	0.5363	1.05468	1.04212	1.09415	0.805174	0.561972	0.808906	0.666067	1.30987	1.29428	1.3589	2.0763
ENSDARG00000038359	1.07988	1.08319e-05	0.00160665	enosf1	558186	enolase superfamily member 1 [Source:ZFIN;Acc:ZDB-GENE-060929-780]	1.20529	1.38798	1.02583	2.69541	1.182	4.16601	1.94375	0.620082	0.714074	0.527756	1.3867	0.608103	2.14328	2.11387
ENSDARG00000055901	1.0815	1.41084e-11	1.09556e-08	steap4	550429	STEAP family member 4 [Source:ZFIN;Acc:ZDB-GENE-070424-244]	6.742	8.58929	9.78421	9.10535	39.2268	12.1948	14.2738	0.472335	0.601754	0.685468	0.637909	2.74818	0.854353	2.11623
ENSDARG00000105562	1.12043	5.23281e-06	0.00088562	batf2	100007087	si:dkey-23i12.7 [Source:ZFIN;Acc:ZDB-GENE-160728-52]	1.18765	3.23546	1.77773	1.10375	10.4403	4.08591	3.63846	0.326416	0.889237	0.488593	0.303355	2.86942	1.12298	2.17411
ENSDARG00000036832	1.12628	9.11902e-14	1.09437e-10	cyt1l	792062	type I cytokeratin, enveloping layer, like [Source:ZFIN;Acc:ZDB-GENE-061026-4]	37.1993	34.2021	17.3443	60.8423	70.5388	43.1691	43.8826	0.847699	0.7794	0.395242	1.38648	1.60744	0.983739	2.18295
ENSDARG00000076014	1.1336	5.80058e-06	0.000962616	erc1b	560003	si:dkey-222l13.1 [Source:ZFIN;Acc:ZDB-GENE-110411-39]	0.911718	0.59645	0.876698	1.61069	1.3693	1.8986	1.21058	0.753127	0.492699	0.724199	1.33052	1.13111	1.56834	2.19405
ENSDARG00000033227	1.14601	2.34607e-09	9.99049e-07	lect2.1	567278	leukocyte cell-derived chemotaxin 2 like [Source:ZFIN;Acc:ZDB-GENE-070127-4]	104.133	137.749	318.018	217.884	521.072	369.493	278.058	0.374502	0.495397	1.14371	0.783592	1.87397	1.32883	2.21302
ENSDARG00000103850	1.15358	7.11837e-05	0.00757825	si:cabz01021426.2	100149645	si:cabz01021426.2 [Source:ZFIN;Acc:ZDB-GENE-161017-90]	0.242113	0.454894	0.272074	0.893273	0.404247	0.804284	0.511814	0.473049	0.888787	0.531587	1.74531	0.789832	1.57144	2.22466
ENSDARG00000068965	1.20138	3.58181e-05	0.00422174	nrip1a	796407	nuclear receptor interacting protein 1a [Source:ZFIN;Acc:ZDB-GENE-040723-8]	0.37421	0.346984	0.319305	0.81791	0.630318	0.813756	0.550414	0.67987	0.630406	0.580118	1.48599	1.14517	1.47844	2.2996
ENSDARG00000103013	1.22458	4.56904e-05	0.00519965	pcdh1g22	108191476	protocadherin 1 gamma 22 [Source:ZFIN;Acc:ZDB-GENE-030131-2695]	10.6403	2.44635	3.38363	10.6702	6.11026	14.0537	7.88408	1.34959	0.31029	0.429172	1.35339	0.775013	1.78255	2.33687
ENSDARG00000109755	1.2343	0.000116668	0.0113254	si:dkey-261m9.18	100538134	histone cluster 1 H2A family member 3 [Source:ZFIN;Acc:ZDB-GENE-070822-28]	37.8797	131.489	7.72968	57.8022	121.527	60.8291	69.5428	0.544697	1.89076	0.11115	0.831175	1.74752	0.8747	2.35267
ENSDARG00000105444	1.25424	0.000120726	0.0113254	hist1h2a8	103911344	histone cluster 1 H2A family member 11 [Source:ZFIN;Acc:ZDB-GENE-081205-1]	23.0965	78.3104	3.82058	36.1252	68.7356	33.4607	40.5915	0.568998	1.92923	0.0941227	0.88997	1.69335	0.824329	2.38542
ENSDARG00000105400	1.33132	3.11544e-06	0.000581194	si:ch73-368j24.14	100000783	si:ch73-368j24.14 [Source:NCBI gene;Acc:100000783]	39.8995	158.243	9.25842	73.8658	150.441	66.5799	83.0479	0.48044	1.90544	0.111483	0.889436	1.8115	0.801705	2.51633
ENSDARG00000105400	1.33132	3.11544e-06	0.000581194	si:ch211-113a14.11	100536331	si:ch73-368j24.14 [Source:NCBI gene;Acc:100000783]	39.8995	158.243	9.25842	73.8658	150.441	66.5799	83.0479	0.48044	1.90544	0.111483	0.889436	1.8115	0.801705	2.51633
ENSDARG00000079312	1.33268	2.73714e-18	4.51663e-15	kmt2ca	560793	lysine (K)-specific methyltransferase 2Ca [Source:ZFIN;Acc:ZDB-GENE-080520-3]	0.899948	1.05857	0.859458	2.08807	2.0465	2.51161	1.57736	0.570541	0.671103	0.544871	1.32378	1.29742	1.59228	2.5187
ENSDARG00000112419	1.33867	2.36604e-06	0.000500505	LOC100535278	100535278	si:ch211-62a1.3 [Source:ZFIN;Acc:ZDB-GENE-061207-41]	0.302359	0.321427	0.241464	0.420482	0.904235	0.805519	0.499248	0.605629	0.643823	0.483656	0.842231	1.8112	1.61347	2.52918
ENSDARG00000036695	1.34467	2.4509e-10	1.40671e-07	calcoco1a	334971	calcium binding and coiled-coil domain 1a [Source:NCBI gene;Acc:334971]	0.65267	2.25443	0.898026	3.10114	2.2083	2.62926	1.9573	0.333454	1.1518	0.458808	1.58439	1.12823	1.34331	2.53971
ENSDARG00000069329	1.39118	0.000594097	0.0354872	drgx	560399	dorsal root ganglia homeobox [Source:ZFIN;Acc:ZDB-GENE-070330-1]	0.469942	0.445952	0.423246	2.21701	1.34193	0.267249	0.860889	0.54588	0.518013	0.491638	2.57526	1.55877	0.310434	2.62294
ENSDARG00000001785	1.43598	5.1919e-11	3.26372e-08	irx2a	394032	iroquois homeobox 2a [Source:ZFIN;Acc:ZDB-GENE-040426-1446]	1.96568	2.07349	0.453148	5.11114	2.45531	2.72866	2.46457	0.797575	0.841317	0.183865	2.07385	0.996244	1.10715	2.70565
ENSDARG00000003523	1.46109	3.73273e-06	0.000665122	itln3	555334	intelectin 3 [Source:ZFIN;Acc:ZDB-GENE-090527-4]	3.96127	4.11021	62.4567	6.86403	105.556	33.3984	36.0578	0.109859	0.11399	1.73212	0.190362	2.92742	0.926245	2.75317
ENSDARG00000045999	1.52173	4.48452e-18	6.5778e-15	saa	449557	serum amyloid A [Source:ZFIN;Acc:ZDB-GENE-040927-15]	4.9682	20.8711	20.4764	13.1872	83.6332	40.831	30.6612	0.162035	0.680701	0.667827	0.430095	2.72766	1.33168	2.87135
ENSDARG00000090557	1.6214	7.83236e-11	4.69977e-08	LOC100007488	100007488	si:ch1073-110a20.7 [Source:ZFIN;Acc:ZDB-GENE-121214-133]	2.64812	4.15108	5.05258	9.19014	20.4503	7.59184	8.18067	0.323705	0.507425	0.617624	1.1234	2.49983	0.928022	3.07674
ENSDARG00000040004	1.62574	1.61013e-08	5.7447e-06	pkhd1l1.2	569167	si:ch211-244a23.1 [Source:ZFIN;Acc:ZDB-GENE-060503-789]	0.103134	0.270041	0.09939	0.257877	0.328309	0.66358	0.287055	0.359283	0.940729	0.34624	0.898353	1.14371	2.31168	3.08601
ENSDARG00000073688	1.69841	4.11439e-11	2.7157e-08	nav2a	100333160	neuron navigator 2a [Source:ZFIN;Acc:ZDB-GENE-120502-3]	0.483131	0.302331	0.276296	2.19156	0.264856	1.99463	0.918801	0.525828	0.32905	0.300714	2.38524	0.288263	2.17091	3.24543
ENSDARG00000057121	1.91295	4.2141e-22	1.39076e-18	c7b	570832	complement component 7b [Source:ZFIN;Acc:ZDB-GENE-021120-1]	1.89182	2.69172	2.04317	2.914	37.5379	3.95845	8.50618	0.222405	0.316443	0.240198	0.342575	4.41302	0.465361	3.76579
