# Supplementary material for: β-Sitosterol β-d-glucoside (BSSG) triggers intestinal inflammation in zebrafish and mouse models prior to neurodegeneration onset
Source: J Biomed Sci. 2026 May 4;33:45. doi: 10.1186/s12929-026-01249-8 (PMC13137512; doi:10.1186/s12929-026-01249-8)
Supplement: Supplementary file 5 — Additional file 5. List of mouse DEGs. Table with the complete list of mouse small intestine differentially expressed genes [file 12929_2026_1249_MOESM5_ESM.xlsx]

## Sheet: Intestine FDR .05
gene	logFC	PValue	FDR	symbol	entrez	description	CTR 1	CTR 2	CTR 3	𝛽-GlcSito1	𝛽-GlcSito2	𝛽-GlcSito3	FC																				geni analisi Massimo
ENSMUSG00000057337	5.12034	1.17951e-128	3.40199e-125	Chst3	53374	carbohydrate sulfotransferase 3 [Source:MGI Symbol;Acc:MGI:1858224]	0.043984	0.075328	0.146217	4.41172	3.77524	3.70701	34.7838
ENSMUSG00000104213	4.6146	7.31381e-158	8.43794e-154	Ighd		immunoglobulin heavy constant delta [Source:MGI Symbol;Acc:MGI:96447]	1.52471	1.34409	1.01517	28.6937	31.861	28.7927	24.4982
ENSMUSG00000041538	4.35156	2.22771e-138	8.56704e-135	H2-Ob	15002	histocompatibility 2, O region beta locus [Source:MGI Symbol;Acc:MGI:95925]	1.36749	1.72113	1.77322	30.8771	28.8656	34.4618	20.415
ENSMUSG00000076617	3.39539	2.84953e-143	1.64375e-139	Ighm		immunoglobulin heavy constant mu [Source:MGI Symbol;Acc:MGI:96448]	13.322	12.1339	12.5008	107.369	112.736	116.339	10.5224
ENSMUSG00000025912	2.90442	3.38654e-36	2.05634e-33	Mybl1	17864	myeloblastosis oncogene-like 1 [Source:MGI Symbol;Acc:MGI:99925]	0.136977	0.16986	0.184232	1.5997	1.13114	1.08901	7.48714
ENSMUSG00000045382	2.8006	9.48655e-45	7.29642e-42	Cxcr4	12767	chemokine (C-X-C motif) receptor 4 [Source:MGI Symbol;Acc:MGI:109563]	1.28571	1.32347	1.20006	9.23081	11.5433	7.94649	6.96728
ENSMUSG00000043008	2.64965	8.31829e-64	1.37097e-60	Klhl6	239743	kelch-like 6 [Source:MGI Symbol;Acc:MGI:2686922]	0.925293	1.06355	1.25672	7.09191	7.49193	7.05429	6.27513
ENSMUSG00000015396	2.39944	2.56377e-61	3.28647e-58	Cd83	12522	CD83 antigen [Source:MGI Symbol;Acc:MGI:1328316]	1.77354	1.85906	2.25494	9.64809	9.52363	10.393	5.27597
ENSMUSG00000022037	2.36225	5.71023e-83	1.31758e-79	Clu	12759	clusterin [Source:MGI Symbol;Acc:MGI:88423]	15.4526	15.8517	17.9318	95.4138	95.5703	94.2277	5.1417
ENSMUSG00000021624	2.25065	4.95074e-36	2.71984e-33	Cd180	17079	CD180 antigen [Source:MGI Symbol;Acc:MGI:1194924]	0.400375	0.853342	0.680238	3.5908	3.50979	3.49934	4.75896
ENSMUSG00000008496	2.18065	2.01573e-39	1.36797e-36	Pou2f2	18987	POU domain, class 2, transcription factor 2 [Source:MGI Symbol;Acc:MGI:101897]	0.656593	0.960352	0.777399	3.81055	3.07359	3.7818	4.53359
ENSMUSG00000030798	2.13464	6.71422e-29	2.86896e-26	Cd37	12493	CD37 antigen [Source:MGI Symbol;Acc:MGI:88330]	7.53112	6.78323	11.7034	41.7428	42.5537	44.2016	4.39127
ENSMUSG00000037972	2.11295	4.08408e-46	3.9265e-43	Snn	20621	stannin [Source:MGI Symbol;Acc:MGI:1276549]	1.61661	2.14557	2.39624	8.25182	7.84433	8.2643	4.32575
ENSMUSG00000043439	2.09982	3.117e-22	7.05115e-20	Epop	103551	elongin BC and polycomb repressive complex 2 associated protein [Source:MGI Symbol;Acc:MGI:2143991]	0.280644	0.299668	0.612257	2.00047	1.89233	1.49429	4.28657
ENSMUSG00000005057	2.09692	3.80385e-22	8.43942e-20	Sh2b2	23921	SH2B adaptor protein 2 [Source:MGI Symbol;Acc:MGI:1345171]	0.259084	0.38295	0.239388	1.56536	1.27764	1.59165	4.27794
ENSMUSG00000071042	2.09347	3.42458e-28	1.31698e-25	Rasgrp3	240168	RAS, guanyl releasing protein 3 [Source:MGI Symbol;Acc:MGI:3028579]	0.845133	0.828128	0.63164	2.78883	3.72687	3.96938	4.26774
ENSMUSG00000043243	2.06754	3.97874e-17	4.83186e-15	Niban3	100037278	niban apoptosis regulator 3 [Source:MGI Symbol;Acc:MGI:3686743]	0.217977	0.705313	0.513095	2.66731	1.55464	1.91272	4.19172
ENSMUSG00000039783	1.99683	1.3401e-19	2.14732e-17	Kmo	98256	kynurenine 3-monooxygenase (kynurenine 3-hydroxylase) [Source:MGI Symbol;Acc:MGI:2138151]	0.820485	0.465962	0.512226	2.42448	2.24888	2.52045	3.99122
ENSMUSG00000024556	1.95208	3.32991e-70	6.40286e-67	Me2	107029	malic enzyme 2, NAD(+)-dependent, mitochondrial [Source:MGI Symbol;Acc:MGI:2147351]	237.323	254.196	251.071	424.784	419.382	422.923	3.86933
ENSMUSG00000038550	1.87407	2.66526e-28	1.06032e-25	Ciart	229599	circadian associated repressor of transcription [Source:MGI Symbol;Acc:MGI:2684975]	2.82231	2.34355	3.16253	10.9953	12.5313	9.81529	3.66565
ENSMUSG00000020656	1.81234	4.59771e-11	2.78789e-09	Grhl1	195733	grainyhead like transcription factor 1 [Source:MGI Symbol;Acc:MGI:2182540]	0.280534	0.399002	0.251771	1.02702	1.74116	0.849771	3.51213
ENSMUSG00000000782	1.8083	4.84618e-27	1.64442e-24	Tcf7	21414	transcription factor 7, T cell specific [Source:MGI Symbol;Acc:MGI:98507]	2.07211	1.98912	2.31336	7.30436	5.52928	7.34183	3.5023
ENSMUSG00000069892	1.80409	2.44425e-29	1.08459e-26	9930111J21Rik2	245240	RIKEN cDNA 9930111J21 gene 2 [Source:MGI Symbol;Acc:MGI:3711310]	0.543877	0.677294	0.67684	2.09761	2.65679	2.06869	3.49208
ENSMUSG00000035711	1.78122	9.89238e-26	2.70267e-23	Dok3	27261	docking protein 3 [Source:MGI Symbol;Acc:MGI:1351490]	5.49654	4.30732	5.03648	19.5513	17.0467	14.4702	3.43716
ENSMUSG00000023032	1.75936	4.99498e-09	2.27775e-07	Slc4a8	59033	solute carrier family 4 (anion exchanger), member 8 [Source:MGI Symbol;Acc:MGI:1928745]	0.240725	0.66683	0.572099	2.02119	1.07493	1.99017	3.38548
ENSMUSG00000040592	1.7568	7.05646e-46	6.26234e-43	Cd79b	15985	CD79B antigen [Source:MGI Symbol;Acc:MGI:96431]	11.9674	12.9668	13.4771	48.9152	48.9871	50.3263	3.37948
ENSMUSG00000036273	1.74697	6.12085e-14	5.47413e-12	Lrrk2	66725	leucine-rich repeat kinase 2 [Source:MGI Symbol;Acc:MGI:1913975]	0.261282	0.784039	0.594002	1.87425	2.14208	2.08841	3.35652
ENSMUSG00000044199	1.73034	4.69074e-20	8.19955e-18	S1pr4	13611	sphingosine-1-phosphate receptor 4 [Source:MGI Symbol;Acc:MGI:1333809]	0.929803	0.658538	0.766587	2.7506	2.44627	2.97659	3.31806
ENSMUSG00000002204	1.71678	3.09559e-16	3.33774e-14	Napsa	16541	napsin A aspartic peptidase [Source:MGI Symbol;Acc:MGI:109365]	2.12935	3.01801	2.31868	9.58069	6.96215	11.4173	3.28703
ENSMUSG00000051506	1.71248	5.95586e-25	1.52695e-22	Wdfy4	545030	WD repeat and FYVE domain containing 4 [Source:MGI Symbol;Acc:MGI:3584510]	1.10255	1.03341	1.03011	3.33538	3.07673	4.02822	3.27724
ENSMUSG00000031264	1.6813	1.00732e-25	2.70267e-23	Btk	12229	Bruton agammaglobulinemia tyrosine kinase [Source:MGI Symbol;Acc:MGI:88216]	1.30614	1.13536	1.56095	4.91129	4.53506	4.04955	3.20717
ENSMUSG00000057191	1.67221	4.53243e-13	3.65669e-11	AB124611	382062	cDNA sequence AB124611 [Source:MGI Symbol;Acc:MGI:3043001]	0.632108	1.37183	0.770109	3.36934	4.77561	3.23396	3.18702
ENSMUSG00000034041	1.66446	1.21059e-27	4.36456e-25	Lyl1	17095	lymphoblastomic leukemia 1 [Source:MGI Symbol;Acc:MGI:96891]	2.65045	3.27159	2.88951	8.92033	10.2042	8.85219	3.16996
ENSMUSG00000020120	1.64376	2.26317e-27	7.91218e-25	Plek	56193	pleckstrin [Source:MGI Symbol;Acc:MGI:1860485]	1.46998	1.72136	1.25565	4.97221	4.65753	4.38113	3.1248
ENSMUSG00000020893	1.63426	6.60417e-42	4.76202e-39	Per1	18626	period circadian clock 1 [Source:MGI Symbol;Acc:MGI:1098283]	3.20191	3.2892	3.5854	11.338	11.3662	11.0767	3.10429
ENSMUSG00000018217	1.62348	1.26778e-45	1.04474e-42	Pmp22	18858	peripheral myelin protein 22 [Source:MGI Symbol;Acc:MGI:97631]	149.451	166.404	159.598	496.628	510.445	503.173	3.08117
ENSMUSG00000038843	1.59251	5.19715e-15	5.08132e-13	Gcnt1	14537	glucosaminyl (N-acetyl) transferase 1, core 2 [Source:MGI Symbol;Acc:MGI:95676]	0.588892	0.999413	1.02063	2.20211	3.23882	2.76401	3.01573
ENSMUSG00000026873	1.58867	2.47011e-07	7.57917e-06	Phf19	74016	PHD finger protein 19 [Source:MGI Symbol;Acc:MGI:1921266]	0.755979	0.32982	0.482901	1.55586	2.78172	1.28095	3.00773
ENSMUSG00000046808	1.58719	1.73968e-14	1.6186e-12	Atp10d	231287	ATPase, class V, type 10D [Source:MGI Symbol;Acc:MGI:2450125]	0.694654	0.513126	0.662534	1.92073	2.48608	1.70922	3.00464
ENSMUSG00000036469	1.58714	2.0936e-12	1.51911e-10	Marchf1	72925	membrane associated ring-CH-type finger 1 [Source:MGI Symbol;Acc:MGI:1920175]	0.425989	0.816849	0.480718	1.44001	1.86774	2.00861	3.00453
ENSMUSG00000038775	1.57508	9.01739e-12	6.01351e-10	Vill	22351	villin-like [Source:MGI Symbol;Acc:MGI:1201781]	0.638305	0.525789	0.819386	1.41618	1.85078	2.30924	2.97952
ENSMUSG00000015597	1.5524	4.29494e-10	2.30469e-08	Zfp318	57908	zinc finger protein 318 [Source:MGI Symbol;Acc:MGI:1889348]	0.332567	0.727035	0.419137	1.18066	1.89816	1.4992	2.93306
ENSMUSG00000036006	1.53296	5.82237e-22	1.22132e-19	Ripor2	193385	RHO family interacting cell polarization regulator 2 [Source:MGI Symbol;Acc:MGI:2444879]	1.07956	1.30248	1.17528	3.28315	3.8357	2.85826	2.89379
ENSMUSG00000043895	1.5281	2.52592e-19	3.83441e-17	S1pr2	14739	sphingosine-1-phosphate receptor 2 [Source:MGI Symbol;Acc:MGI:99569]	0.397814	0.398127	0.374047	1.36279	1.38902	1.18692	2.88405
ENSMUSG00000018654	1.52792	2.61051e-21	5.01957e-19	Ikzf1	22778	IKAROS family zinc finger 1 [Source:MGI Symbol;Acc:MGI:1342540]	3.32254	2.54467	3.08044	8.63775	9.12733	7.65434	2.8837
ENSMUSG00000048865	1.5111	4.31292e-35	2.1634e-32	Arhgap30	226652	Rho GTPase activating protein 30 [Source:MGI Symbol;Acc:MGI:2684948]	3.02755	3.35941	3.50946	9.44122	9.01399	9.70951	2.85028
ENSMUSG00000028459	1.50323	1.88394e-18	2.61868e-16	Cd72	12517	CD72 antigen [Source:MGI Symbol;Acc:MGI:88345]	9.96479	12.4399	8.91105	28.1284	34.1799	30.3806	2.83477
ENSMUSG00000024030	1.49653	2.11806e-21	4.2131e-19	Abcg1	11307	ATP binding cassette subfamily G member 1 [Source:MGI Symbol;Acc:MGI:107704]	0.658855	0.824525	0.793453	2.07618	2.57768	2.04616	2.82163
ENSMUSG00000023008	1.47366	5.99063e-23	1.41049e-20	Fmnl3	22379	formin-like 3 [Source:MGI Symbol;Acc:MGI:109569]	1.62191	2.00847	1.63286	4.48518	5.17229	4.58568	2.77725
ENSMUSG00000005583	1.47007	5.00086e-22	1.06842e-19	Mef2c	17260	myocyte enhancer factor 2C [Source:MGI Symbol;Acc:MGI:99458]	1.4463	1.78913	1.65329	5.23054	5.96568	4.31099	2.77036
ENSMUSG00000043263	1.46657	4.53884e-15	4.51419e-13	Ifi209	236312	interferon activated gene 209 [Source:MGI Symbol;Acc:MGI:2138243]	1.84209	1.54018	1.15834	4.70906	4.66817	5.04099	2.76364
ENSMUSG00000020183	1.46517	1.51125e-22	3.48706e-20	Cpm	70574	carboxypeptidase M [Source:MGI Symbol;Acc:MGI:1917824]	1.04125	1.17069	1.13491	3.39487	2.95334	2.75029	2.76096
ENSMUSG00000029204	1.44917	1.58511e-21	3.20831e-19	Rhoh	74734	ras homolog family member H [Source:MGI Symbol;Acc:MGI:1921984]	1.68687	2.08726	2.09115	5.19381	5.94576	6.06934	2.73051
ENSMUSG00000073491	1.44559	7.95678e-20	1.34996e-17	Ifi213	623121	interferon activated gene 213 [Source:MGI Symbol;Acc:MGI:3695276]	1.33135	1.40873	1.72334	3.82441	4.41098	4.39542	2.72374
ENSMUSG00000055805	1.43961	7.13723e-28	2.6562e-25	Fmnl1	57778	formin-like 1 [Source:MGI Symbol;Acc:MGI:1888994]	2.70112	2.56241	3.1477	8.23738	7.3751	7.95671	2.71247
ENSMUSG00000035095	1.43399	1.00631e-07	3.38477e-06	Fam167a	219148	family with sequence similarity 167, member A [Source:MGI Symbol;Acc:MGI:3606565]	0.107717	0.093671	0.150985	0.562215	0.34815	0.653821	2.70194
ENSMUSG00000039202	1.43184	1.18554e-19	1.92642e-17	Abhd2	54608	abhydrolase domain containing 2 [Source:MGI Symbol;Acc:MGI:1914344]	72.2896	88.8987	85.3704	154.319	154.496	148.392	2.69791
ENSMUSG00000020437	1.41752	2.2749e-26	7.29041e-24	Myo1g	246177	myosin IG [Source:MGI Symbol;Acc:MGI:1927091]	3.82599	4.23957	3.72661	9.46583	11.1224	10.569	2.67126
ENSMUSG00000075289	1.41684	1.09845e-11	7.2832e-10	Carns1	107239	carnosine synthase 1 [Source:MGI Symbol;Acc:MGI:2147595]	0.913045	1.33661	1.67216	3.18436	4.65754	3.41295	2.67
ENSMUSG00000030605	1.41132	3.69992e-36	2.1343e-33	Mfge8	17304	milk fat globule EGF and factor V/VIII domain containing [Source:MGI Symbol;Acc:MGI:102768]	41.6857	42.5197	41.6038	124.795	118.328	126.19	2.65981
ENSMUSG00000020227	1.41111	6.40097e-10	3.32649e-08	Irak3	73914	interleukin-1 receptor-associated kinase 3 [Source:MGI Symbol;Acc:MGI:1921164]	0.241758	0.310442	0.612624	1.0882	1.04059	1.23708	2.65941
ENSMUSG00000021057	1.39174	1.70083e-07	5.33219e-06	Akap5	238276	A kinase (PRKA) anchor protein 5 [Source:MGI Symbol;Acc:MGI:2685104]	0.108817	0.041616	0.068179	0.263306	0.254615	0.327922	2.62396
ENSMUSG00000025017	1.39081	4.12469e-18	5.40757e-16	Pik3ap1	83490	phosphoinositide-3-kinase adaptor protein 1 [Source:MGI Symbol;Acc:MGI:1933177]	1.76511	1.87133	1.67447	4.29033	4.31399	5.53836	2.62225
ENSMUSG00000026479	1.38839	1.8869e-26	6.21976e-24	Lamc2	16782	laminin, gamma 2 [Source:MGI Symbol;Acc:MGI:99913]	3.65489	4.55259	3.99415	11.0743	11.7779	10.1299	2.61786
ENSMUSG00000049092	1.37397	8.21936e-07	2.16499e-05	Gpr137c	70713	G protein-coupled receptor 137C [Source:MGI Symbol;Acc:MGI:1917963]	0.159558	0.17275	0.170065	0.387147	0.691784	0.311107	2.59182
ENSMUSG00000037035	1.37239	6.41702e-09	2.81495e-07	Inhbb		inhibin beta-B [Source:MGI Symbol;Acc:MGI:96571]	0.166359	0.366843	0.24859	0.771897	0.484092	0.746548	2.58899
ENSMUSG00000038175	1.36878	3.67744e-17	4.53865e-15	Mylip	218203	myosin regulatory light chain interacting protein [Source:MGI Symbol;Acc:MGI:2388271]	2.01247	1.58747	1.95754	5.36949	5.91383	4.8531	2.58252
ENSMUSG00000057329	1.35691	4.26688e-19	6.15337e-17	Bcl2	12043	B cell leukemia/lymphoma 2 [Source:MGI Symbol;Acc:MGI:88138]	0.715572	0.716335	0.822233	1.85369	2.04899	2.22102	2.56135
ENSMUSG00000076612	1.35556	5.02716e-26	1.44996e-23	Ighg2c		immunoglobulin heavy constant gamma 2C [Source:MGI Symbol;Acc:MGI:2686979]	16.2663	16.2515	16.6489	41.4096	42.2149	46.3451	2.55896
ENSMUSG00000001741	1.35001	2.33503e-21	4.56596e-19	Il16	16170	interleukin 16 [Source:MGI Symbol;Acc:MGI:1270855]	3.50503	3.11354	3.09409	7.98522	8.00362	8.77467	2.54913
ENSMUSG00000024399	1.34146	3.14344e-21	5.84934e-19	Ltb	16994	lymphotoxin B [Source:MGI Symbol;Acc:MGI:104796]	11.222	13.7664	15.5699	35.8245	34.3523	35.1226	2.53408
ENSMUSG00000058672	1.33933	2.10494e-28	8.67311e-26	Tubb2a	22151	tubulin, beta 2A class IIA [Source:MGI Symbol;Acc:MGI:107861]	29.0012	26.8477	29.0991	81.0899	71.5453	74.7117	2.53034
ENSMUSG00000027408	1.32846	2.64454e-10	1.43915e-08	Cpxm1	56264	carboxypeptidase X 1 (M14 family) [Source:MGI Symbol;Acc:MGI:1934569]	1.77465	1.13122	1.44329	4.78068	3.78062	4.09236	2.51134
ENSMUSG00000024986	1.3213	5.21374e-11	3.10056e-09	Hhex	15242	hematopoietically expressed homeobox [Source:MGI Symbol;Acc:MGI:96086]	0.979846	1.28052	1.34589	4.03449	2.89212	2.43845	2.49892
ENSMUSG00000015950	1.31896	4.83647e-22	1.0528e-19	Ncf1	17969	neutrophil cytosolic factor 1 [Source:MGI Symbol;Acc:MGI:97283]	4.4625	4.9186	4.32962	13.1514	11.25	13.3108	2.49486
ENSMUSG00000025817	1.31671	4.76152e-30	2.19735e-27	Nudt5	53893	nudix (nucleoside diphosphate linked moiety X)-type motif 5 [Source:MGI Symbol;Acc:MGI:1858232]	166.025	182.983	162.778	298.508	304.118	283.432	2.49098
ENSMUSG00000032515	1.31585	5.51268e-19	7.85183e-17	Csrnp1	215418	cysteine-serine-rich nuclear protein 1 [Source:MGI Symbol;Acc:MGI:2387989]	4.08361	3.93818	5.09457	10.2012	12.6214	11.1059	2.48949
ENSMUSG00000021457	1.30756	4.89425e-26	1.44782e-23	Syk	20963	spleen tyrosine kinase [Source:MGI Symbol;Acc:MGI:99515]	3.39563	3.89925	4.06187	9.05529	9.49689	9.78828	2.47522
ENSMUSG00000020732	1.30536	2.73252e-13	2.2518e-11	Rab37	58222	RAB37, member RAS oncogene family [Source:MGI Symbol;Acc:MGI:1929945]	2.27271	2.90807	4.05884	7.39062	7.1543	8.32865	2.47146
ENSMUSG00000002458	1.30447	5.37979e-07	1.51014e-05	Rgs19	56470	regulator of G-protein signaling 19 [Source:MGI Symbol;Acc:MGI:1915153]	4.37221	3.32367	3.66415	12.633	8.8854	5.8141	2.46993
ENSMUSG00000040663	1.30164	3.79081e-10	2.04367e-08	Clcf1	56708	cardiotrophin-like cytokine factor 1 [Source:MGI Symbol;Acc:MGI:1930088]	2.3317	2.42714	1.52921	4.16174	5.54383	5.78106	2.46509
ENSMUSG00000000244	1.29548	1.62559e-10	9.19333e-09	Tspan32	27027	tetraspanin 32 [Source:MGI Symbol;Acc:MGI:1350360]	1.19903	2.35943	1.55065	5.46256	4.36333	4.4694	2.45459
ENSMUSG00000070000	1.28836	1.28391e-16	1.48124e-14	Fcho1	74015	FCH domain only 1 [Source:MGI Symbol;Acc:MGI:1921265]	3.67151	2.76198	3.96879	9.32573	7.85242	8.54383	2.44251
ENSMUSG00000042246	1.28747	5.86102e-16	6.14714e-14	Tmc7	209760	transmembrane channel-like gene family 7 [Source:MGI Symbol;Acc:MGI:2443317]	1.4082	1.99396	1.38896	4.20048	4.35169	4.65503	2.441
ENSMUSG00000038147	1.2819	1.01654e-09	5.14377e-08	Cd84	12523	CD84 antigen [Source:MGI Symbol;Acc:MGI:1336885]	1.45611	1.32007	0.856379	3.66522	3.47549	2.5033	2.43159
ENSMUSG00000026200	1.28075	2.75484e-06	6.36926e-05	Glb1l	74577	galactosidase, beta 1-like [Source:MGI Symbol;Acc:MGI:1921827]	0.84993	1.06863	1.3223	1.68391	4.4616	2.38568	2.42966
ENSMUSG00000004837	1.27666	1.24366e-13	1.06283e-11	Grap	71520	GRB2-related adaptor protein [Source:MGI Symbol;Acc:MGI:1918770]	3.70716	3.76262	4.39614	10.736	10.8454	7.69873	2.42278
ENSMUSG00000000732	1.27309	6.48475e-21	1.18753e-18	Icosl	50723	icos ligand [Source:MGI Symbol;Acc:MGI:1354701]	3.82844	4.08102	4.08173	10.4269	9.33057	9.1421	2.41678
ENSMUSG00000052760	1.27005	3.56499e-08	1.32675e-06	A630001G21Rik	319997	RIKEN cDNA A630001G21 gene [Source:MGI Symbol;Acc:MGI:2443131]	1.30956	2.12208	1.02631	4.88643	3.5533	4.40996	2.41169
ENSMUSG00000020642	1.26775	4.0911e-08	1.49364e-06	Rnf144a	108089	ring finger protein 144A [Source:MGI Symbol;Acc:MGI:1344401]	0.642963	0.63187	0.589905	1.31156	1.2248	2.33119	2.40786
ENSMUSG00000039158	1.26484	2.3913e-16	2.60268e-14	Akna	100182	AT-hook transcription factor [Source:MGI Symbol;Acc:MGI:2140340]	2.58098	3.29534	3.52376	7.13292	7.60831	8.96562	2.40301
ENSMUSG00000047945	1.25585	6.98668e-19	9.82992e-17	Marcksl1	17357	MARCKS-like 1 [Source:MGI Symbol;Acc:MGI:97143]	13.7283	15.1724	11.7673	36.7024	33.992	34.5073	2.38808
ENSMUSG00000028270	1.25204	3.36701e-23	8.09275e-21	Gbp2	14469	guanylate binding protein 2 [Source:MGI Symbol;Acc:MGI:102772]	11.9916	12.0007	11.0533	29.8642	28.7005	26.0268	2.38177
ENSMUSG00000022041	1.24762	6.67998e-05	0.00103031	Chrna2	110902	cholinergic receptor, nicotinic, alpha polypeptide 2 (neuronal) [Source:MGI Symbol;Acc:MGI:87886]	0.119424	0.069786	0.095773	0.263236	0.387166	0.393169	2.3745
ENSMUSG00000117819	1.24355	2.24144e-05	0.000400301	Gm50253		predicted gene, 50253 [Source:MGI Symbol;Acc:MGI:6303071]	0.177222	0.061035	0.068547	0.215772	0.470745	0.433936	2.3678
ENSMUSG00000042821	1.2429	0.000581919	0.00638782	Snai1	20613	snail family zinc finger 1 [Source:MGI Symbol;Acc:MGI:98330]	0.296324	0.234601	0.698125	0.951234	1.7745	0.499889	2.36674
ENSMUSG00000049396	1.24168	2.00293e-05	0.000365052	Gemin4	276919	gem nuclear organelle associated protein 4 [Source:MGI Symbol;Acc:MGI:2449313]	1.86447	2.48157	2.48566	4.77846	8.42021	3.27983	2.36474
ENSMUSG00000033767	1.23786	3.61917e-19	5.28537e-17	Tmem131l	229473	transmembrane 131 like [Source:MGI Symbol;Acc:MGI:2443399]	2.36732	2.4748	2.76965	5.94818	5.48596	6.5103	2.35849
ENSMUSG00000045092	1.22171	1.10284e-12	8.31598e-11	S1pr1	13609	sphingosine-1-phosphate receptor 1 [Source:MGI Symbol;Acc:MGI:1096355]	1.32834	1.78734	2.10195	4.49489	3.76299	4.84975	2.33224
ENSMUSG00000031165	1.21963	2.07789e-14	1.91781e-12	Was	22376	Wiskott-Aldrich syndrome [Source:MGI Symbol;Acc:MGI:105059]	1.93011	2.25501	2.70775	6.13033	5.44891	6.37667	2.32887
ENSMUSG00000056124	1.21912	1.50551e-25	3.9475e-23	B4galt6	56386	UDP-Gal:betaGlcNAc beta 1,4-galactosyltransferase, polypeptide 6 [Source:MGI Symbol;Acc:MGI:1928380]	18.9203	21.9427	20.5355	41.9396	43.4932	40.421	2.32804
ENSMUSG00000074785	1.21465	4.90572e-08	1.76866e-06	Plxnc1	54712	plexin C1 [Source:MGI Symbol;Acc:MGI:1890127]	0.246057	0.559768	0.306349	0.794691	1.05843	0.866136	2.32084
ENSMUSG00000037731	1.21348	1.49156e-12	1.11021e-10	Themis2	230787	thymocyte selection associated family member 2 [Source:MGI Symbol;Acc:MGI:2446213]	1.99561	2.56217	2.4862	4.64556	5.33452	6.42639	2.31897
ENSMUSG00000026495	1.21264	2.86493e-05	0.000494801	Efcab2	68226	EF-hand calcium binding domain 2 [Source:MGI Symbol;Acc:MGI:1915476]	0.772093	0.882477	0.723839	1.0064	2.39173	2.2118	2.31761
ENSMUSG00000021013	1.20403	3.31476e-05	0.000560739	Ttc8	76260	tetratricopeptide repeat domain 8 [Source:MGI Symbol;Acc:MGI:1923510]	0.373569	0.572946	0.787585	0.825943	2.48968	1.48987	2.30383
ENSMUSG00000022488	1.1951	1.34896e-17	1.71021e-15	Nckap1l	105855	NCK associated protein 1 like [Source:MGI Symbol;Acc:MGI:1926063]	3.86409	3.85363	4.65074	9.91039	9.41736	9.20182	2.2896
ENSMUSG00000053137	1.18733	1.93343e-06	4.65678e-05	Mapk11	19094	mitogen-activated protein kinase 11 [Source:MGI Symbol;Acc:MGI:1338024]	0.722911	1.39318	0.893175	1.87724	3.02644	1.88757	2.2773
ENSMUSG00000015340	1.18365	7.18519e-16	7.46807e-14	Cybb	13058	cytochrome b-245, beta polypeptide [Source:MGI Symbol;Acc:MGI:88574]	2.93245	3.23612	2.63637	7.37624	6.87232	7.79993	2.2715
ENSMUSG00000023927	1.18216	3.01059e-08	1.14254e-06	Satb1	20230	special AT-rich sequence binding protein 1 [Source:MGI Symbol;Acc:MGI:105084]	0.907373	0.949751	1.59755	2.70142	2.75341	3.21892	2.26917
ENSMUSG00000039452	1.18136	3.28362e-06	7.37025e-05	Snx22	382083	sorting nexin 22 [Source:MGI Symbol;Acc:MGI:2685966]	0.295199	0.346728	0.581526	1.29432	1.30833	0.663487	2.2679
ENSMUSG00000037405	1.17753	1.192e-17	1.52801e-15	Icam1	15894	intercellular adhesion molecule 1 [Source:MGI Symbol;Acc:MGI:96392]	3.40588	3.43518	3.14202	8.07848	7.46392	7.75454	2.26189
ENSMUSG00000040723	1.17696	2.08701e-19	3.21038e-17	Rcsd1	226594	RCSD domain containing 1 [Source:MGI Symbol;Acc:MGI:2676394]	2.75594	3.4138	2.95017	7.90534	8.03525	7.21404	2.261
ENSMUSG00000023868	1.17667	4.499e-05	0.000733121	Pde10a	23984	phosphodiesterase 10A [Source:MGI Symbol;Acc:MGI:1345143]	0.116825	0.181061	0.221489	0.348709	0.280334	0.648597	2.26054
ENSMUSG00000030047	1.17501	3.47064e-12	2.42671e-10	Arhgap25	232201	Rho GTPase activating protein 25 [Source:MGI Symbol;Acc:MGI:2443687]	2.14389	1.48269	1.56659	4.3289	4.109	4.2184	2.25795
ENSMUSG00000034218	1.16479	9.39396e-05	0.00136153	Atm	11920	ataxia telangiectasia mutated [Source:MGI Symbol;Acc:MGI:107202]	0.436656	0.635419	0.513009	1.79175	0.666759	1.58762	2.24201
ENSMUSG00000037946	1.16144	1.43471e-13	1.2082e-11	Fgd3	30938	FYVE, RhoGEF and PH domain containing 3 [Source:MGI Symbol;Acc:MGI:1353657]	0.820552	1.13547	1.09483	2.16704	2.29563	2.46994	2.23681
ENSMUSG00000020407	1.15075	3.94264e-26	1.19701e-23	Upp1	22271	uridine phosphorylase 1 [Source:MGI Symbol;Acc:MGI:1097668]	327.761	325.191	325.706	768.471	769.275	776.416	2.2203
ENSMUSG00000052142	1.15055	1.80297e-12	1.31651e-10	Rasal3	320484	RAS protein activator like 3 [Source:MGI Symbol;Acc:MGI:2444128]	3.74559	3.90877	5.53229	10.2023	11.2761	10.8128	2.21999
ENSMUSG00000031097	1.14901	0.000104487	0.00148802	Tnni2	21953	troponin I, skeletal, fast 2 [Source:MGI Symbol;Acc:MGI:105070]	1.17832	1.0719	1.29537	4.76003	2.02079	2.04238	2.21762
ENSMUSG00000042404	1.14788	9.76267e-14	8.46857e-12	Dennd4b	229541	DENN/MADD domain containing 4B [Source:MGI Symbol;Acc:MGI:2446201]	1.50635	1.42703	2.08096	3.64776	3.64192	4.05013	2.21588
ENSMUSG00000020143	1.14711	1.77292e-16	1.97096e-14	Dock2	94176	dedicator of cyto-kinesis 2 [Source:MGI Symbol;Acc:MGI:2149010]	1.88959	1.92944	1.90279	4.03737	5.08781	4.13417	2.21469
ENSMUSG00000030322	1.14524	2.30203e-10	1.27074e-08	Mbd4	17193	methyl-CpG binding domain protein 4 [Source:MGI Symbol;Acc:MGI:1333850]	0.514326	0.698645	0.862035	1.71424	1.95273	1.73692	2.21182
ENSMUSG00000046546	1.14322	1.74271e-08	7.07945e-07	Fam43a	224093	family with sequence similarity 43, member A [Source:MGI Symbol;Acc:MGI:2676309]	1.32876	1.14887	1.94988	3.92286	2.80857	3.27357	2.20874
ENSMUSG00000023947	1.1393	8.29697e-11	4.83445e-09	Nfkbie	18037	nuclear factor of kappa light polypeptide gene enhancer in B cells inhibitor, epsilon [Source:MGI Symbol;Acc:MGI:1194908]	1.61472	2.38971	2.34505	4.16471	4.94002	4.97516	2.20274
ENSMUSG00000041471	1.13209	6.43218e-08	2.24873e-06	Shld2	75698	shieldin complex subunit 2 [Source:MGI Symbol;Acc:MGI:1922948]	0.639901	0.851649	0.982363	1.53409	2.13893	2.21686	2.19177
ENSMUSG00000053063	1.13023	1.12938e-06	2.88267e-05	Clec12a	232413	C-type lectin domain family 12, member a [Source:MGI Symbol;Acc:MGI:3040968]	0.667204	0.376462	0.680754	1.59759	1.22764	1.57029	2.18893
ENSMUSG00000011267	1.12881	6.98838e-07	1.88376e-05	Zfp296	63872	zinc finger protein 296 [Source:MGI Symbol;Acc:MGI:1926956]	1.19418	1.023	1.20215	1.69017	2.37895	2.88345	2.18678
ENSMUSG00000026395	1.12669	7.22999e-21	1.30332e-18	Ptprc	19264	protein tyrosine phosphatase, receptor type, C [Source:MGI Symbol;Acc:MGI:97810]	12.0452	13.4782	14.1353	25.2612	27.5977	25.2669	2.18357
ENSMUSG00000020275	1.12661	5.38289e-11	3.18474e-09	Rel	19696	reticuloendotheliosis oncogene [Source:MGI Symbol;Acc:MGI:97897]	0.936227	0.68233	0.736864	2.13241	2.21148	1.80146	2.18345
ENSMUSG00000028957	1.12584	1.41592e-19	2.23774e-17	Per3	18628	period circadian clock 3 [Source:MGI Symbol;Acc:MGI:1277134]	5.0741	4.99973	4.52472	10.6772	10.5978	10.7456	2.18228
ENSMUSG00000024965	1.11194	2.98916e-13	2.44581e-11	Fermt3	108101	fermitin family member 3 [Source:MGI Symbol;Acc:MGI:2147790]	4.80772	4.54899	4.46097	9.36111	9.08094	11.6337	2.16137
ENSMUSG00000052160	1.11168	5.1527e-17	6.12853e-15	Pld4		phospholipase D family, member 4 [Source:MGI Symbol;Acc:MGI:2144765]	6.03293	5.82865	6.49039	13.4124	13.7724	15.6752	2.16097
ENSMUSG00000090698	1.11139	2.21265e-05	0.000396387	Apold1	381823	apolipoprotein L domain containing 1 [Source:MGI Symbol;Acc:MGI:2685921]	0.137189	0.331164	0.191495	0.633818	0.369193	0.5779	2.16053
ENSMUSG00000030707	1.10514	1.70042e-19	2.65105e-17	Coro1a	12721	coronin, actin binding protein 1A [Source:MGI Symbol;Acc:MGI:1345961]	53.8674	49.0113	54.4556	113.031	112.618	123.149	2.1512
ENSMUSG00000056917	1.09936	2.26298e-08	8.82025e-07	Sipa1	20469	signal-induced proliferation associated gene 1 [Source:MGI Symbol;Acc:MGI:107576]	5.9773	8.35692	5.87823	15.0541	18.8407	12.229	2.14259
ENSMUSG00000031015	1.08982	9.96456e-20	1.6423e-17	Swap70	20947	SWA-70 protein [Source:MGI Symbol;Acc:MGI:1298390]	5.37934	6.42329	6.17135	13.527	13.6377	14.17	2.12847
ENSMUSG00000079419	1.08901	1.15528e-13	9.94665e-12	Ms4a6c	73656	membrane-spanning 4-domains, subfamily A, member 6C [Source:MGI Symbol;Acc:MGI:2385644]	3.44808	4.41003	3.68963	9.66631	8.70184	8.61975	2.12728
ENSMUSG00000021591	1.08612	2.96787e-17	3.72178e-15	Glrx	93692	glutaredoxin [Source:MGI Symbol;Acc:MGI:2135625]	613.266	629.814	603.067	811.273	855.96	802.518	2.12302
ENSMUSG00000027875	1.08056	4.61547e-11	2.78789e-09	Hmgcs2	15360	3-hydroxy-3-methylglutaryl-Coenzyme A synthase 2 [Source:MGI Symbol;Acc:MGI:101939]	1.2489	1.92483	2.01313	3.85288	3.43218	3.83921	2.11485
ENSMUSG00000064267	1.07777	3.69795e-17	4.53865e-15	Hvcn1	74096	hydrogen voltage-gated channel 1 [Source:MGI Symbol;Acc:MGI:1921346]	6.57587	7.34166	6.94743	18.4088	15.1747	17.8421	2.11077
ENSMUSG00000059327	1.07607	0.000735252	0.00773971	Eda	13607	ectodysplasin-A [Source:MGI Symbol;Acc:MGI:1195272]	0.128264	0.053271	0.06599	0.344389	0.161301	0.147071	2.10829
ENSMUSG00000044250	1.07379	7.92055e-08	2.71962e-06	Pced1b	239647	PC-esterase domain containing 1B [Source:MGI Symbol;Acc:MGI:2446270]	1.71357	1.74426	2.49895	3.70779	3.72131	5.41162	2.10496
ENSMUSG00000028385	1.07351	7.26458e-12	4.93009e-10	Snx30	209131	sorting nexin family member 30 [Source:MGI Symbol;Acc:MGI:2443882]	0.613434	0.541214	0.628009	1.32024	1.50866	1.32823	2.10455
ENSMUSG00000052889	1.07029	1.61945e-10	9.19333e-09	Prkcb	18751	protein kinase C, beta [Source:MGI Symbol;Acc:MGI:97596]	6.11199	6.18214	5.21659	14.8237	15.9576	11.5525	2.09986
ENSMUSG00000057706	1.06751	7.37481e-06	0.000151394	Mex3b	108797	mex3 RNA binding family member B [Source:MGI Symbol;Acc:MGI:1918252]	0.254293	0.45113	0.189748	0.582664	0.770515	0.833991	2.09581
ENSMUSG00000021998	1.0625	2.68382e-18	3.60038e-16	Lcp1	18826	lymphocyte cytosolic protein 1 [Source:MGI Symbol;Acc:MGI:104808]	15.4405	15.5754	14.1949	33.3097	32.3943	32.7026	2.08855
ENSMUSG00000031389	1.0577	5.29467e-10	2.81496e-08	Arhgap4	171207	Rho GTPase activating protein 4 [Source:MGI Symbol;Acc:MGI:2159577]	3.76449	5.09336	3.65511	8.54821	7.85211	9.9719	2.08161
ENSMUSG00000039934	1.05705	1.63239e-11	1.06401e-09	Gsap	212167	gamma-secretase activating protein [Source:MGI Symbol;Acc:MGI:2442259]	0.834315	1.10128	1.08055	2.2143	2.03725	2.12111	2.08067
ENSMUSG00000038418	1.05637	1.32179e-09	6.60151e-08	Egr1	13653	early growth response 1 [Source:MGI Symbol;Acc:MGI:95295]	2.74807	3.55145	2.31343	6.04103	6.16765	6.76106	2.0797
ENSMUSG00000070407	1.05626	9.10823e-07	2.38822e-05	Hs3st3b1	54710	heparan sulfate (glucosamine) 3-O-sulfotransferase 3B1 [Source:MGI Symbol;Acc:MGI:1333853]	0.17909	0.207068	0.381317	0.672588	0.714658	0.51611	2.07953
ENSMUSG00000032035	1.04686	3.57766e-19	5.28537e-17	Ets1	23871	E26 avian leukemia oncogene 1, 5' domain [Source:MGI Symbol;Acc:MGI:95455]	5.32911	6.02903	6.18362	13.6775	13.0533	12.3849	2.06602
ENSMUSG00000043505	1.04597	2.95332e-07	8.84997e-06	Gimap5	317757	GTPase, IMAP family member 5 [Source:MGI Symbol;Acc:MGI:2442232]	7.66718	4.81928	7.59154	14.7768	13.6687	15.1963	2.06476
ENSMUSG00000029560	1.03757	2.72933e-11	1.72067e-09	Snx8	231834	sorting nexin 8 [Source:MGI Symbol;Acc:MGI:2443816]	1.73666	2.13579	2.34965	5.23059	5.32586	4.14812	2.05277
ENSMUSG00000059839	1.03068	0.000143032	0.00195981	Zfp874b	408067	zinc finger protein 874b [Source:MGI Symbol;Acc:MGI:3040702]	0.502001	0.991362	0.606822	1.85931	1.90966	0.970282	2.04299
ENSMUSG00000032009	1.0285	9.12952e-17	1.06391e-14	Sesn3		sestrin 3 [Source:MGI Symbol;Acc:MGI:1922997]	1.72719	2.04902	2.19238	4.3872	4.51334	4.19055	2.0399
ENSMUSG00000003379	1.02815	5.80039e-18	7.519e-16	Cd79a		CD79A antigen (immunoglobulin-associated alpha) [Source:MGI Symbol;Acc:MGI:101774]	28.3252	30.0417	35.2176	70.3441	72.5688	70.6071	2.0394
ENSMUSG00000033033	1.02402	0.000352313	0.00417742	Calhm2	72691	calcium homeostasis modulator family member 2 [Source:MGI Symbol;Acc:MGI:1919941]	0.469253	0.570568	1.6763	2.39345	2.0254	2.05824	2.03358
ENSMUSG00000043671	1.02323	2.34791e-05	0.000415458	Dpy19l3	233115	dpy-19-like 3 (C. elegans) [Source:MGI Symbol;Acc:MGI:2443952]	0.360693	0.510584	0.444794	0.578633	1.19732	1.31733	2.03247
ENSMUSG00000028717	1.01974	0.00188117	0.0165293	Tal1	21349	T cell acute lymphocytic leukemia 1 [Source:MGI Symbol;Acc:MGI:98480]	0.282755	0.222304	0.200003	0.770504	0.687555	0.08209	2.02755
ENSMUSG00000035778	1.01471	1.86678e-08	7.55687e-07	Ggta1	14594	glycoprotein galactosyltransferase alpha 1, 3 [Source:MGI Symbol;Acc:MGI:95704]	1.74486	2.61026	1.92295	5.4995	4.88679	4.00197	2.0205
ENSMUSG00000025352	1.01281	2.03732e-08	8.07718e-07	Gdf11		growth differentiation factor 11 [Source:MGI Symbol;Acc:MGI:1338027]	0.4963	0.628852	0.4981	1.06346	1.30583	1.17154	2.01784
ENSMUSG00000100967	1.01187	2.92412e-05	0.000503516	Gm29666		predicted gene 29666 [Source:MGI Symbol;Acc:MGI:5580372]	0.060009	0.080776	0.119302	0.215915	0.211947	0.221383	2.01653
ENSMUSG00000021423	1.01169	1.49188e-13	1.24723e-11	Ly86		lymphocyte antigen 86 [Source:MGI Symbol;Acc:MGI:1321404]	7.64574	8.21146	7.78832	17.6127	16.5605	16.6268	2.01628
ENSMUSG00000031762	1.00755	6.49219e-15	6.29415e-13	Mt2	17750	metallothionein 2 [Source:MGI Symbol;Acc:MGI:97172]	88.5322	87.8225	87.1487	177.615	212.076	185.974	2.01049
ENSMUSG00000025279	1.00589	3.32184e-12	2.33684e-10	Dnase1l3	13421	deoxyribonuclease 1-like 3 [Source:MGI Symbol;Acc:MGI:1314633]	3.2766	3.12068	3.8609	7.23668	7.0622	6.88892	2.00818
ENSMUSG00000021091	1.00579	4.06533e-06	8.86612e-05	Serpina3n	20716	serine (or cysteine) peptidase inhibitor, clade A, member 3N [Source:MGI Symbol;Acc:MGI:105045]	2.18628	1.70005	1.76856	5.13368	2.77977	4.49442	2.00805
ENSMUSG00000050357	1.00568	1.60764e-06	3.95465e-05	Carmil2	234695	capping protein regulator and myosin 1 linker 2 [Source:MGI Symbol;Acc:MGI:2685431]	2.62858	2.25551	1.50584	4.8531	4.31371	4.45575	2.00788
ENSMUSG00000026875	1.00382	3.73948e-07	1.10339e-05	Traf1	22029	TNF receptor-associated factor 1 [Source:MGI Symbol;Acc:MGI:101836]	4.50148	3.88245	3.65847	10.52	7.19692	7.41265	2.0053
ENSMUSG00000038543	0.999472	3.57418e-06	7.94516e-05	BC028528	229600	cDNA sequence BC028528 [Source:MGI Symbol;Acc:MGI:2385885]	2.7702	1.96056	3.34089	6.03092	6.54429	5.35955	1.99927
ENSMUSG00000022372	0.998075	7.48224e-09	3.24521e-07	Sla	20491	src-like adaptor [Source:MGI Symbol;Acc:MGI:104295]	2.40718	3.36703	2.94634	5.89667	5.43361	7.12741	1.99733
ENSMUSG00000023034	0.997679	3.63394e-08	1.34806e-06	Nr4a1	15370	nuclear receptor subfamily 4, group A, member 1 [Source:MGI Symbol;Acc:MGI:1352454]	1.44241	1.29464	2.1842	3.30167	3.62609	3.50731	1.99679
ENSMUSG00000079363	0.991155	2.22381e-14	2.03619e-12	Gbp4	17472	guanylate binding protein 4 [Source:MGI Symbol;Acc:MGI:97072]	4.01112	5.31926	5.10956	10.2822	10.3831	10.8493	1.98778
ENSMUSG00000030263	0.989935	1.40702e-09	6.99687e-08	Irag2	16970	inositol 1,4,5-triphosphate receptor associated 2 [Source:MGI Symbol;Acc:MGI:108424]	8.95106	7.47349	7.62873	18.9195	20.0659	14.3387	1.9861
ENSMUSG00000033350	0.989854	9.08116e-08	3.09054e-06	Chst2	54371	carbohydrate sulfotransferase 2 [Source:MGI Symbol;Acc:MGI:1891160]	0.206246	0.323677	0.332562	0.542329	0.647466	0.629003	1.98598
ENSMUSG00000019699	0.989089	4.25024e-12	2.95392e-10	Akt3	23797	thymoma viral proto-oncogene 3 [Source:MGI Symbol;Acc:MGI:1345147]	1.78941	2.52148	2.30094	4.57805	5.72542	4.91648	1.98493
ENSMUSG00000075033	0.984672	1.10876e-07	3.71852e-06	Nxpe3	385658	neurexophilin and PC-esterase domain family, member 3 [Source:MGI Symbol;Acc:MGI:2686598]	1.00448	0.733867	1.06691	1.99124	1.94	2.23475	1.97886
ENSMUSG00000024013	0.983561	4.81257e-06	0.000102766	Fgd2	26382	FYVE, RhoGEF and PH domain containing 2 [Source:MGI Symbol;Acc:MGI:1347084]	4.4796	6.90756	4.63151	11.9794	9.35969	11.0903	1.97734
ENSMUSG00000024235	0.982348	1.05814e-05	0.000209037	Map3k8	26410	mitogen-activated protein kinase kinase kinase 8 [Source:MGI Symbol;Acc:MGI:1346878]	0.511825	0.610909	0.759161	1.24761	2.05069	1.10618	1.97568
ENSMUSG00000055493	0.981469	3.93613e-06	8.63057e-05	Epm2a	13853	epilepsy, progressive myoclonic epilepsy, type 2 gene alpha [Source:MGI Symbol;Acc:MGI:1341085]	0.45113	0.608248	0.626792	1.42744	0.887759	1.11813	1.97448
ENSMUSG00000047022	0.980908	7.63585e-05	0.00116067	Mipol1	73490	mirror-image polydactyly 1 [Source:MGI Symbol;Acc:MGI:1920740]	0.297337	0.340621	0.552873	0.798769	0.991658	1.01091	1.97371
ENSMUSG00000022900	0.979999	7.70242e-06	0.000157558	Ildr1	106347	immunoglobulin-like domain containing receptor 1 [Source:MGI Symbol;Acc:MGI:2146574]	0.885867	0.699713	0.494448	1.52455	1.3093	1.51214	1.97246
ENSMUSG00000018008	0.978792	4.76539e-13	3.7916e-11	Cyth4	72318	cytohesin 4 [Source:MGI Symbol;Acc:MGI:2441702]	4.3347	4.31206	5.45878	10.1391	10.0888	10.6451	1.97081
ENSMUSG00000033016	0.978689	6.61465e-12	4.54245e-10	Nfatc1	18018	nuclear factor of activated T cells, cytoplasmic, calcineurin dependent 1 [Source:MGI Symbol;Acc:MGI:102469]	2.33268	3.26514	3.15068	5.60182	6.13854	5.42179	1.97067
ENSMUSG00000112023	0.974135	2.4743e-06	5.81385e-05	Lilrb4b	14727	leukocyte immunoglobulin-like receptor, subfamily B, member 4B [Source:MGI Symbol;Acc:MGI:102702]	1.82453	2.67625	3.10517	4.46171	7.30523	5.01614	1.96446
ENSMUSG00000093938	0.970716	8.35415e-07	2.19549e-05	Evi2b	216984	ecotropic viral integration site 2b [Source:MGI Symbol;Acc:MGI:1890682]	3.02695	2.09613	3.0275	6.02039	6.38981	6.45557	1.95981
ENSMUSG00000040699	0.9702	1.18407e-08	4.89629e-07	Limd2		LIM domain containing 2 [Source:MGI Symbol;Acc:MGI:1915053]	8.75811	10.5296	13.846	24.6819	21.8447	24.4583	1.95911
ENSMUSG00000021451	0.96406	3.76667e-14	3.395e-12	Sema4d	20354	sema domain, immunoglobulin domain (Ig), transmembrane domain (TM) and short cytoplasmic domain, (semaphorin) 4D [Source:MGI Symbol;Acc:MGI:109244]	5.40226	6.65923	6.43931	12.4387	13.1807	12.6729	1.95079
ENSMUSG00000001588	0.962905	2.44169e-09	1.15684e-07	Acap1	216859	ArfGAP with coiled-coil, ankyrin repeat and PH domains 1 [Source:MGI Symbol;Acc:MGI:2388270]	8.56942	6.1507	7.3367	14.7527	16.1303	17.3024	1.94923
ENSMUSG00000020256	0.960412	0.001585	0.0143421	Aldh1l2	216188	aldehyde dehydrogenase 1 family, member L2 [Source:MGI Symbol;Acc:MGI:2444680]	0.082846	0.084555	0.087243	0.197091	0.086155	0.204513	1.94587
ENSMUSG00000001029	0.95887	7.3638e-07	1.97114e-05	Icam2	15896	intercellular adhesion molecule 2 [Source:MGI Symbol;Acc:MGI:96394]	3.28787	2.74604	2.93985	6.20611	8.62206	5.5049	1.94379
ENSMUSG00000058818	0.956253	8.1725e-07	2.15758e-05	Pirb	18733	paired Ig-like receptor B [Source:MGI Symbol;Acc:MGI:894311]	1.80019	1.85287	1.51456	3.17104	3.00508	4.33643	1.94026
ENSMUSG00000071715	0.955163	0.000230967	0.00292179	Ncf4	17972	neutrophil cytosolic factor 4 [Source:MGI Symbol;Acc:MGI:109186]	3.04301	6.27234	9.13008	12.3876	12.142	11.0368	1.9388
ENSMUSG00000031112	0.952907	9.12983e-06	0.000183503	Stk26	70415	serine/threonine kinase 26 [Source:MGI Symbol;Acc:MGI:1917665]	0.843798	0.646198	0.908072	1.44992	1.46237	1.98293	1.93577
ENSMUSG00000059479	0.952231	4.90445e-11	2.94701e-09	B3gnt8	232984	UDP-GlcNAc:betaGal beta-1,3-N-acetylglucosaminyltransferase 8 [Source:MGI Symbol;Acc:MGI:2385269]	1.91197	1.85069	2.0076	3.54714	3.94091	3.84075	1.93486
ENSMUSG00000001627	0.948993	9.29015e-11	5.35902e-09	Ifrd1	15982	interferon-related developmental regulator 1 [Source:MGI Symbol;Acc:MGI:1316717]	108.274	109.6	91.1124	186.88	198.337	210.842	1.93052
ENSMUSG00000027009	0.945172	3.37536e-15	3.38622e-13	Itga4	16401	integrin alpha 4 [Source:MGI Symbol;Acc:MGI:96603]	1.3818	1.45524	1.45174	3.17225	3.18183	3.11132	1.92542
ENSMUSG00000038037	0.944382	1.1646e-08	4.85052e-07	Socs1	12703	suppressor of cytokine signaling 1 [Source:MGI Symbol;Acc:MGI:1354910]	5.53339	5.71345	8.52467	13.5246	12.9417	13.935	1.92436
ENSMUSG00000031765	0.943121	1.77672e-16	1.97096e-14	Mt1	17748	metallothionein 1 [Source:MGI Symbol;Acc:MGI:97171]	463.298	420.317	455.379	747.255	800.216	812.029	1.92268
ENSMUSG00000023009	0.942937	0.00266871	0.0218052	Nckap5l	380969	NCK-associated protein 5-like [Source:MGI Symbol;Acc:MGI:3609653]	0.832837	0.683388	0.794613	0.92884	1.28684	2.80812	1.92244
ENSMUSG00000031659	0.942534	4.68608e-08	1.7001e-06	Adcy7	11513	adenylate cyclase 7 [Source:MGI Symbol;Acc:MGI:102891]	2.12033	2.79262	3.39467	5.49091	6.41117	5.61568	1.9219
ENSMUSG00000029581	0.940335	2.2533e-07	6.95089e-06	Fscn1	14086	fascin actin-bundling protein 1 [Source:MGI Symbol;Acc:MGI:1352745]	4.25715	2.54209	3.21674	6.15455	7.16967	6.63727	1.91897
ENSMUSG00000037337	0.938826	5.32925e-13	4.1543e-11	Map4k1	26411	mitogen-activated protein kinase kinase kinase kinase 1 [Source:MGI Symbol;Acc:MGI:1346882]	6.43461	5.8322	5.38074	12.8417	12.4302	12.3701	1.91697
ENSMUSG00000054072	0.938751	4.92359e-15	4.85499e-13	Iigp1	60440	interferon inducible GTPase 1 [Source:MGI Symbol;Acc:MGI:1926259]	7.89461	9.9	9.68524	18.955	20.8521	19.6663	1.91687
ENSMUSG00000030872	0.938315	2.07358e-08	8.19276e-07	Gga2	74105	golgi associated, gamma adaptin ear containing, ARF binding protein 2 [Source:MGI Symbol;Acc:MGI:1921355]	2.83993	3.75093	4.73058	7.46484	8.94882	7.89837	1.91629
ENSMUSG00000046169	0.937916	0.00020611	0.00265983	Adamts6	108154	a disintegrin-like and metallopeptidase (reprolysin type) with thrombospondin type 1 motif, 6 [Source:MGI Symbol;Acc:MGI:1347348]	0.126395	0.274345	0.158904	0.445686	0.284112	0.529889	1.91576
ENSMUSG00000068758	0.934358	4.93498e-09	2.27222e-07	Il3ra	16188	interleukin 3 receptor, alpha chain [Source:MGI Symbol;Acc:MGI:96553]	4.79784	3.88223	5.84509	9.42615	9.79112	10.999	1.91104
ENSMUSG00000055866	0.932641	1.83559e-06	4.43037e-05	Per2	18627	period circadian clock 2 [Source:MGI Symbol;Acc:MGI:1195265]	3.26512	4.71952	4.63179	6.61313	7.48753	11.4751	1.90877
ENSMUSG00000022468	0.931146	0.000105855	0.00150031	Endou	19011	endonuclease, polyU-specific [Source:MGI Symbol;Acc:MGI:97746]	0.475323	0.310628	0.427078	1.17998	0.59051	0.98205	1.90679
ENSMUSG00000000486	0.930604	2.87762e-11	1.79454e-09	Septin1	54204	septin 1 [Source:MGI Symbol;Acc:MGI:1858916]	18.7861	16.6792	21.5151	35.0299	37.3907	36.1184	1.90607
ENSMUSG00000000486	0.930604	2.87762e-11	1.79454e-09	Septin1	100043580	septin 1 [Source:MGI Symbol;Acc:MGI:1858916]	18.7861	16.6792	21.5151	35.0299	37.3907	36.1184	1.90607
ENSMUSG00000020601	0.930581	1.35875e-06	3.39305e-05	Trib2	217410	tribbles pseudokinase 2 [Source:MGI Symbol;Acc:MGI:2145021]	1.4856	1.83224	1.58496	3.16895	4.74832	2.77247	1.90604
ENSMUSG00000026656	0.926631	9.68015e-08	3.27507e-06	Fcgr2b	14130	Fc receptor, IgG, low affinity IIb [Source:MGI Symbol;Acc:MGI:95499]	6.2146	6.24883	4.37116	12.3617	12.0365	10.3091	1.90083
ENSMUSG00000041324	0.925191	4.47439e-06	9.68499e-05	Inhba	16323	inhibin beta-A [Source:MGI Symbol;Acc:MGI:96570]	0.203336	0.301033	0.270432	0.40925	0.653394	0.603649	1.89894
ENSMUSG00000055148	0.924646	7.12957e-11	4.19663e-09	Klf2	16598	Kruppel-like factor 2 (lung) [Source:MGI Symbol;Acc:MGI:1342772]	5.87955	6.09593	5.52107	10.0494	12.2846	11.907	1.89822
ENSMUSG00000058799	0.922823	3.98877e-13	3.24074e-11	Nap1l1	53605	nucleosome assembly protein 1-like 1 [Source:MGI Symbol;Acc:MGI:1855693]	23.8476	26.8374	24.8678	44.7722	45.103	49.2346	1.89582
ENSMUSG00000069516	0.917589	1.47827e-16	1.68859e-14	Lyz2		lysozyme 2 [Source:MGI Symbol;Acc:MGI:96897]	71.8629	77.9019	71.0097	152.323	153.969	156.355	1.88896
ENSMUSG00000040747	0.917529	5.11814e-13	4.04438e-11	Cd53	12508	CD53 antigen [Source:MGI Symbol;Acc:MGI:88341]	7.77428	9.64125	8.14107	18.0915	18.7688	17.8265	1.88888
ENSMUSG00000049184	0.916763	0.00032418	0.00389996	Purg	75029	purine-rich element binding protein G [Source:MGI Symbol;Acc:MGI:1922279]	0.416328	0.556039	0.318374	0.685459	1.16048	1.0037	1.88787
ENSMUSG00000020573	0.914361	6.65225e-08	2.31166e-06	Pik3cg	30955	phosphatidylinositol-4,5-bisphosphate 3-kinase catalytic subunit gamma [Source:MGI Symbol;Acc:MGI:1353576]	1.2507	1.13829	0.901302	2.32783	2.21384	2.23032	1.88473
ENSMUSG00000024164	0.908916	9.31222e-14	8.13902e-12	C3	12266	complement component 3 [Source:MGI Symbol;Acc:MGI:88227]	18.6999	21.4259	23.2418	39.3379	39.162	39.235	1.87763
ENSMUSG00000017446	0.906491	7.5943e-07	2.01879e-05	C1qtnf1	56745	C1q and tumor necrosis factor related protein 1 [Source:MGI Symbol;Acc:MGI:1919254]	1.15685	1.17782	1.88688	2.6247	2.49794	3.21852	1.87448
ENSMUSG00000024737	0.906207	9.22088e-09	3.88253e-07	Slc15a3	65221	solute carrier family 15, member 3 [Source:MGI Symbol;Acc:MGI:1929691]	2.37178	2.22769	2.86041	4.29978	5.43535	4.56179	1.87411
ENSMUSG00000064262	0.905337	5.16944e-13	4.05713e-11	Gimap8	243374	GTPase, IMAP family member 8 [Source:MGI Symbol;Acc:MGI:2685303]	4.38078	4.88695	5.072	10.2282	9.79074	10.1659	1.87298
ENSMUSG00000021306	0.903231	4.82163e-07	1.38721e-05	Gpr137b	83924	G protein-coupled receptor 137B [Source:MGI Symbol;Acc:MGI:1891463]	0.681814	0.60666	0.812962	1.48219	1.49625	1.35284	1.87025
ENSMUSG00000117975	0.897987	3.31724e-08	1.24257e-06	Itprip	414801	inositol 1,4,5-triphosphate receptor interacting protein [Source:MGI Symbol;Acc:MGI:3042776]	1.10821	0.868682	1.40328	2.41793	2.32887	2.48727	1.86346
ENSMUSG00000039682	0.896698	1.94954e-08	7.83689e-07	Lap3	66988	leucine aminopeptidase 3 [Source:MGI Symbol;Acc:MGI:1914238]	296.644	309.469	320.176	400.104	386.7	416	1.8618
ENSMUSG00000023915	0.896009	1.66825e-12	1.22589e-10	Tnfrsf21	94185	tumor necrosis factor receptor superfamily, member 21 [Source:MGI Symbol;Acc:MGI:2151075]	4.60056	4.65868	4.35777	8.47489	8.06624	9.12586	1.86091
ENSMUSG00000008318	0.895765	1.07954e-05	0.000212174	Relt	320100	RELT tumor necrosis factor receptor [Source:MGI Symbol;Acc:MGI:2443373]	0.900347	0.836677	1.08362	1.44649	1.85567	2.47102	1.8606
ENSMUSG00000047767	0.893583	0.000631625	0.00682309	Atg16l2	73683	autophagy related 16-like 2 (S. cerevisiae) [Source:MGI Symbol;Acc:MGI:1920933]	1.82187	4.42953	3.73048	6.76368	5.13295	8.37846	1.85778
ENSMUSG00000041890	0.892417	3.22951e-08	1.21761e-06	Git2	26431	GIT ArfGAP 2 [Source:MGI Symbol;Acc:MGI:1347053]	4.72664	5.51014	5.49935	9.65552	11.9298	8.09502	1.85628
ENSMUSG00000020319	0.89121	2.41333e-06	5.69377e-05	Wdpcp	216560	WD repeat containing planar cell polarity effector [Source:MGI Symbol;Acc:MGI:2144467]	4.2391	4.51811	6.56535	13.7528	9.52318	9.86254	1.85473
ENSMUSG00000021892	0.887791	1.26562e-11	8.3437e-10	Sh3bp5	24056	SH3-domain binding protein 5 (BTK-associated) [Source:MGI Symbol;Acc:MGI:1344391]	2.82494	3.56089	3.0991	6.32406	6.71495	6.49013	1.85034
ENSMUSG00000078921	0.885521	1.9039e-10	1.07148e-08	Tgtp2	100039796	T cell specific GTPase 2 [Source:MGI Symbol;Acc:MGI:3710083]	12.787	12.0604	13.5537	23.7101	28.8251	25.22	1.84743
ENSMUSG00000023087	0.884941	5.57992e-13	4.3205e-11	Noct	12457	nocturnin [Source:MGI Symbol;Acc:MGI:109382]	33.1754	32.338	30.5336	67.7331	66.3594	54.1209	1.84669
ENSMUSG00000039316	0.882454	5.95757e-09	2.62338e-07	Rftn1	76438	raftlin lipid raft linker 1 [Source:MGI Symbol;Acc:MGI:1923688]	3.16333	4.32123	3.97933	7.58084	7.96769	6.85412	1.84351
ENSMUSG00000024222	0.88069	8.72649e-09	3.7288e-07	Fkbp5	14229	FK506 binding protein 5 [Source:MGI Symbol;Acc:MGI:104670]	2.71143	2.60665	2.74419	4.93141	6.3226	4.80678	1.84126
ENSMUSG00000030220	0.880253	4.32753e-11	2.64163e-09	Arhgdib	11857	Rho, GDP dissociation inhibitor (GDI) beta [Source:MGI Symbol;Acc:MGI:101940]	28.9822	24.0275	28.1532	55.5928	53.3351	61.63	1.8407
ENSMUSG00000061808	0.879577	0.00043662	0.00500724	Ttr	22139	transthyretin [Source:MGI Symbol;Acc:MGI:98865]	0.518045	0.914006	0.809864	1.8346	1.67372	1.14993	1.83984
ENSMUSG00000025092	0.878748	1.39023e-13	1.17935e-11	Hspa12a	73442	heat shock protein 12A [Source:MGI Symbol;Acc:MGI:1920692]	12.1815	11.9005	12.7208	24.814	25.3554	22.4558	1.83878
ENSMUSG00000055884	0.876186	5.46053e-05	0.000866549	Fancm	104806	Fanconi anemia, complementation group M [Source:MGI Symbol;Acc:MGI:2442306]	0.247829	0.45591	0.330164	0.607158	0.956502	0.600341	1.83552
ENSMUSG00000000682	0.875907	2.25641e-08	8.82025e-07	Cd52	23833	CD52 antigen [Source:MGI Symbol;Acc:MGI:1346088]	43.2666	35.2499	47.683	88.1583	77.9219	96.936	1.83516
ENSMUSG00000027134	0.874137	1.91182e-07	5.96127e-06	Lpcat4	99010	lysophosphatidylcholine acyltransferase 4 [Source:MGI Symbol;Acc:MGI:2138993]	8.73953	8.23983	6.19114	16.8113	13.6984	14.2028	1.83291
ENSMUSG00000029771	0.873174	2.53299e-10	1.39158e-08	Irf5	27056	interferon regulatory factor 5 [Source:MGI Symbol;Acc:MGI:1350924]	5.07641	4.37371	4.42148	9.13794	9.28739	9.50092	1.83169
ENSMUSG00000105504	0.871592	4.94347e-09	2.27222e-07	Gbp5	229898	guanylate binding protein 5 [Source:MGI Symbol;Acc:MGI:2429943]	2.38379	2.43115	2.9568	5.18458	5.30731	4.88544	1.82968
ENSMUSG00000056459	0.871485	9.78891e-05	0.00141168	Zbtb25	109929	zinc finger and BTB domain containing 25 [Source:MGI Symbol;Acc:MGI:99197]	0.895947	0.4893	0.955789	1.63398	1.46924	1.78006	1.82955
ENSMUSG00000022092	0.870823	1.44872e-06	3.58666e-05	Ppp3cc	19057	protein phosphatase 3, catalytic subunit, gamma isoform [Source:MGI Symbol;Acc:MGI:107162]	1.86552	2.13258	2.59213	4.42895	3.69241	4.86453	1.82871
ENSMUSG00000022831	0.868008	2.00352e-08	7.99815e-07	Hcls1	15163	hematopoietic cell specific Lyn substrate 1 [Source:MGI Symbol;Acc:MGI:104568]	11.0305	7.46376	8.94686	19.7053	16.4566	19.1551	1.82514
ENSMUSG00000032122	0.866675	5.29501e-09	2.39563e-07	Slc37a2	56857	solute carrier family 37 (glycerol-3-phosphate transporter), member 2 [Source:MGI Symbol;Acc:MGI:1929693]	1.67035	1.4196	1.45678	3.00118	2.75429	3.08417	1.82346
ENSMUSG00000040061	0.866295	1.19884e-05	0.000233238	Plcb2	18796	phospholipase C, beta 2 [Source:MGI Symbol;Acc:MGI:107465]	1.38674	1.21615	2.00428	2.64185	3.50334	2.58256	1.82298
ENSMUSG00000026170	0.865202	9.57585e-13	7.26819e-11	Cyp27a1	104086	cytochrome P450, family 27, subfamily a, polypeptide 1 [Source:MGI Symbol;Acc:MGI:88594]	14.1272	16.6682	16.4557	29.7686	30.2055	31.8323	1.82159
ENSMUSG00000034780	0.863327	0.0028065	0.0227698	B3galt1	26877	UDP-Gal:betaGlcNAc beta 1,3-galactosyltransferase, polypeptide 1 [Source:MGI Symbol;Acc:MGI:1349403]	0.118336	0.151285	0.093392	0.263664	0.24895	0.238493	1.81923
ENSMUSG00000026639	0.86214	8.90718e-13	6.80544e-11	Lamb3	16780	laminin, beta 3 [Source:MGI Symbol;Acc:MGI:99915]	7.64164	7.47082	8.95594	15.623	15.8365	16.6164	1.81773
ENSMUSG00000030717	0.859687	0.00150584	0.0137335	Nupr1	56312	nuclear protein transcription regulator 1 [Source:MGI Symbol;Acc:MGI:1891834]	14.2781	6.93479	11.8614	18.0333	18.5386	27.6636	1.81464
ENSMUSG00000034111	0.859174	8.87834e-10	4.53227e-08	Tmed8	382620	transmembrane p24 trafficking protein 8 [Source:MGI Symbol;Acc:MGI:1923480]	0.705298	0.962365	0.911082	1.77635	1.81127	1.61416	1.814
ENSMUSG00000034463	0.857041	2.01302e-06	4.82831e-05	Scara3	219151	scavenger receptor class A, member 3 [Source:MGI Symbol;Acc:MGI:2444418]	0.531007	0.521063	0.548575	1.1445	1.02755	1.01648	1.81132
ENSMUSG00000049823	0.855191	0.00100942	0.00999625	Zbtb12	193736	zinc finger and BTB domain containing 12 [Source:MGI Symbol;Acc:MGI:88133]	1.49517	1.2449	0.631755	2.27155	1.74133	2.05125	1.809
ENSMUSG00000039232	0.854011	2.39976e-05	0.000423333	Stx11	74732	syntaxin 11 [Source:MGI Symbol;Acc:MGI:1921982]	0.501062	0.550038	0.900918	1.21153	1.69712	1.37476	1.80752
ENSMUSG00000028933	0.853227	9.01823e-05	0.00132371	Xrcc2	57434	X-ray repair complementing defective repair in Chinese hamster cells 2 [Source:MGI Symbol;Acc:MGI:1927345]	0.488	0.581076	0.376197	0.926718	1.18518	0.830147	1.80654
ENSMUSG00000035697	0.849887	2.75449e-11	1.72709e-09	Arhgap45	70719	Rho GTPase activating protein 45 [Source:MGI Symbol;Acc:MGI:1917969]	12.274	9.54806	11.7508	23.16	21.3288	21.9326	1.80236
ENSMUSG00000050954	0.84919	0.000204681	0.00264435	Zfp169	67911	zinc finger protein 169 [Source:MGI Symbol;Acc:MGI:1915161]	0.723454	1.51692	1.28834	3.21613	1.87857	2.04156	1.80149
ENSMUSG00000066687	0.849041	4.8091e-05	0.000774896	Zbtb16	235320	zinc finger and BTB domain containing 16 [Source:MGI Symbol;Acc:MGI:103222]	0.251723	0.497426	0.391172	0.640374	0.848397	0.890916	1.8013
ENSMUSG00000053158	0.847616	2.66297e-05	0.000464089	Fes	14159	feline sarcoma oncogene [Source:MGI Symbol;Acc:MGI:95514]	3.4753	2.37746	2.90761	5.58658	6.50556	4.31085	1.79952
ENSMUSG00000025902	0.84705	1.59787e-05	0.000300728	Sox17	20671	SRY (sex determining region Y)-box 17 [Source:MGI Symbol;Acc:MGI:107543]	1.14973	1.18162	1.34031	2.74251	2.78876	1.80166	1.79882
ENSMUSG00000048965	0.845907	0.000190527	0.00246979	Mrgpre	244238	MAS-related GPR, member E [Source:MGI Symbol;Acc:MGI:2441884]	0.367318	0.491047	0.765368	1.02105	0.736776	1.01092	1.79739
ENSMUSG00000049404	0.845907	0.000271517	0.00337553	Rarres1		retinoic acid receptor responder (tazarotene induced) 1 [Source:MGI Symbol;Acc:MGI:1924461]	0.893364	0.681466	0.948233	2.11604	1.69028	1.81783	1.79739
ENSMUSG00000028581	0.845006	3.49181e-14	3.17205e-12	Laptm5		lysosomal-associated protein transmembrane 5 [Source:MGI Symbol;Acc:MGI:108046]	33.5833	31.045	34.515	63.7059	64.9544	65.1263	1.79627
ENSMUSG00000051037	0.844398	0.000549297	0.0060818	Zfp455	218311	zinc finger protein 455 [Source:MGI Symbol;Acc:MGI:3040708]	0.233246	0.296214	0.216873	0.508435	0.550953	0.618509	1.79552
ENSMUSG00000022383	0.843782	0.00767795	0.0491148	Ppara	19013	peroxisome proliferator activated receptor alpha [Source:MGI Symbol;Acc:MGI:104740]	2.99246	3.1027	5.95023	5.22566	11.3921	6.24645	1.79475
ENSMUSG00000071178	0.840574	0.0042503	0.0313127	Serpina1b	20701	serine (or cysteine) preptidase inhibitor, clade A, member 1B [Source:MGI Symbol;Acc:MGI:891970]	0.356089	0.376869	0.362393	1.0133	0.540901	0.996558	1.79076
ENSMUSG00000016087	0.840426	2.37492e-08	9.19446e-07	Fli1	14247	Friend leukemia integration 1 [Source:MGI Symbol;Acc:MGI:95554]	1.49458	2.021	1.82346	3.29431	3.0433	3.65325	1.79058
ENSMUSG00000025612	0.837201	1.74529e-11	1.1312e-09	Bach1	12013	BTB and CNC homology 1, basic leucine zipper transcription factor 1 [Source:MGI Symbol;Acc:MGI:894680]	12.3782	15.9219	15.9877	27.8757	29.2854	26.1286	1.78658
ENSMUSG00000094686	0.836764	3.33242e-11	2.04501e-09	Ccl21a		chemokine (C-C motif) ligand 21A (serine) [Source:MGI Symbol;Acc:MGI:1349183]	32.2024	26.8738	28.7261	54.371	53.7229	57.1096	1.78604
ENSMUSG00000030674	0.834915	0.00113106	0.0110679	Qprt	67375	quinolinate phosphoribosyltransferase [Source:MGI Symbol;Acc:MGI:1914625]	0.469979	0.251721	0.310844	0.867978	0.712959	0.713515	1.78375
ENSMUSG00000075122	0.834802	0.000788042	0.00816132	Cd80	12519	CD80 antigen [Source:MGI Symbol;Acc:MGI:101775]	0.293707	0.588927	0.397082	1.16693	0.727129	0.878187	1.78361
ENSMUSG00000031207	0.831461	2.242e-12	1.61663e-10	Msn	17698	moesin [Source:MGI Symbol;Acc:MGI:97167]	11.5664	13.5939	12.8807	22.4024	23.9458	25.0961	1.77949
ENSMUSG00000109946	0.831092	0.00789319	0.0499253	Brd3os	100504116	bromodomain containing 3, opposite strand [Source:MGI Symbol;Acc:MGI:106557]	0.228764	0.282613	0.220835	0.775461	0.176094	0.710674	1.77903
ENSMUSG00000040187	0.830805	0.00590413	0.0405694	Arntl2	272322	aryl hydrocarbon receptor nuclear translocator-like 2 [Source:MGI Symbol;Acc:MGI:2684845]	0.662031	0.386611	0.689906	1.62529	1.21728	0.577112	1.77868
ENSMUSG00000015243	0.829852	2.15228e-10	1.20492e-08	Abca1	11303	ATP-binding cassette, sub-family A (ABC1), member 1 [Source:MGI Symbol;Acc:MGI:99607]	1.77052	2.31004	2.43911	4.07009	4.24425	4.09304	1.7775
ENSMUSG00000092060	0.829784	0.000782206	0.00813	Bend4	666938	BEN domain containing 4 [Source:MGI Symbol;Acc:MGI:3648414]	0.046047	0.145464	0.127345	0.174309	0.193524	0.235406	1.77742
ENSMUSG00000043832	0.829644	7.10979e-05	0.00108932	Clec4a3	73149	C-type lectin domain family 4, member a3 [Source:MGI Symbol;Acc:MGI:1920399]	0.902534	1.76343	1.23592	2.21223	2.61929	3.13871	1.77725
ENSMUSG00000032089	0.829255	7.56931e-09	3.27068e-07	Il10ra	16154	interleukin 10 receptor, alpha [Source:MGI Symbol;Acc:MGI:96538]	3.34997	3.05649	2.9067	6.10252	5.76057	5.83379	1.77677
ENSMUSG00000028381	0.826382	4.5727e-13	3.66356e-11	Ugcg	22234	UDP-glucose ceramide glucosyltransferase [Source:MGI Symbol;Acc:MGI:1332243]	52.3519	59.9304	57.9235	101.647	109.184	105.288	1.77323
ENSMUSG00000031530	0.821153	1.30197e-06	3.2583e-05	Dusp4		dual specificity phosphatase 4 [Source:MGI Symbol;Acc:MGI:2442191]	1.31962	1.78291	1.90096	2.7276	2.88157	3.33756	1.76682
ENSMUSG00000071713	0.819843	5.60315e-09	2.49589e-07	Csf2rb	12983	colony stimulating factor 2 receptor, beta, low-affinity (granulocyte-macrophage) [Source:MGI Symbol;Acc:MGI:1339759]	2.42814	2.25584	2.27206	4.3133	4.69373	4.05579	1.76521
ENSMUSG00000049103	0.818826	0.000128909	0.00179834	Ccr2	12772	chemokine (C-C motif) receptor 2 [Source:MGI Symbol;Acc:MGI:106185]	0.947585	1.09492	0.723656	1.36853	2.38297	1.57369	1.76397
ENSMUSG00000029270	0.814692	4.6e-06	9.91966e-05	Dipk1a	67266	divergent protein kinase domain 1A [Source:MGI Symbol;Acc:MGI:1914516]	5.16375	4.68106	3.56239	7.27495	10.0543	7.96122	1.75892
ENSMUSG00000020888	0.814051	1.44494e-06	3.585e-05	Dvl2	13543	dishevelled segment polarity protein 2 [Source:MGI Symbol;Acc:MGI:106613]	3.33796	2.49055	2.76982	4.76867	5.39536	5.58158	1.75814
ENSMUSG00000026288	0.813126	1.06055e-05	0.000209156	Inpp5d	16331	inositol polyphosphate-5-phosphatase D [Source:MGI Symbol;Acc:MGI:107357]	4.32089	5.73277	4.09181	7.69082	10.1567	7.77797	1.75701
ENSMUSG00000040253	0.812481	1.094e-08	4.573e-07	Gbp7	229900	guanylate binding protein 7 [Source:MGI Symbol;Acc:MGI:2444421]	3.74041	5.61524	5.07148	8.83879	9.9547	8.64382	1.75623
ENSMUSG00000027639	0.811974	1.62809e-12	1.20406e-10	Samhd1	56045	SAM domain and HD domain, 1 [Source:MGI Symbol;Acc:MGI:1927468]	70.6858	76.8268	78.4086	134.1	133.882	134.17	1.75561
ENSMUSG00000020744	0.811276	2.32172e-09	1.11607e-07	Slc25a19	67283	solute carrier family 25 (mitochondrial thiamine pyrophosphate carrier), member 19 [Source:MGI Symbol;Acc:MGI:1914533]	5.142	5.63682	6.18309	10.1997	11.1886	10.7485	1.75476
ENSMUSG00000097715	0.810801	0.000575012	0.00633612	Gpr137b-ps		G protein-coupled receptor 137B, pseudogene [Source:MGI Symbol;Acc:MGI:3710533]	2.35075	1.62023	2.18933	3.84516	5.71814	2.86559	1.75418
ENSMUSG00000028909	0.809432	0.00082128	0.00844484	Ptpru	19273	protein tyrosine phosphatase, receptor type, U [Source:MGI Symbol;Acc:MGI:1321151]	0.538164	0.443064	0.750731	0.803747	1.55937	1.14113	1.75252
ENSMUSG00000039264	0.809279	2.4395e-09	1.15684e-07	Gimap3	83408	GTPase, IMAP family member 3 [Source:MGI Symbol;Acc:MGI:1932723]	18.5982	16.814	19.3539	31.3919	33.55	34.8086	1.75234
ENSMUSG00000020077	0.808134	9.1525e-09	3.86785e-07	Srgn	19073	serglycin [Source:MGI Symbol;Acc:MGI:97756]	42.175	36.9013	33.1551	67.0824	70.2191	66.3782	1.75095
ENSMUSG00000027962	0.8061	1.69616e-07	5.33205e-06	Vcam1	22329	vascular cell adhesion molecule 1 [Source:MGI Symbol;Acc:MGI:98926]	2.43794	3.41947	2.79345	6.08694	6.8981	4.88996	1.74848
ENSMUSG00000112148	0.805233	2.27912e-05	0.000405776	Lilrb4a	14728	leukocyte immunoglobulin-like receptor, subfamily B, member 4A [Source:MGI Symbol;Acc:MGI:102701]	1.96514	2.28059	2.60372	4.96067	3.47682	4.18313	1.74743
ENSMUSG00000008305	0.804914	7.42144e-11	4.34625e-09	Tle1	21885	transducin-like enhancer of split 1 [Source:MGI Symbol;Acc:MGI:104636]	23.9294	25.0221	23.6799	50.6751	52.0365	43.1218	1.74704
ENSMUSG00000020941	0.804616	4.20177e-05	0.000694495	Map3k14	53859	mitogen-activated protein kinase kinase kinase 14 [Source:MGI Symbol;Acc:MGI:1858204]	1.62329	3.07363	1.98389	3.82296	4.37598	5.15575	1.74668
ENSMUSG00000032068	0.804414	0.00149282	0.0136721	Plet1	76509	placenta expressed transcript 1 [Source:MGI Symbol;Acc:MGI:1923759]	1.73627	2.89582	2.41341	3.22137	6.72211	3.97054	1.74644
ENSMUSG00000038608	0.802133	3.07119e-10	1.66349e-08	Dock10	210293	dedicator of cytokinesis 10 [Source:MGI Symbol;Acc:MGI:2146320]	2.73018	3.03388	2.92152	5.86896	5.32278	5.70319	1.74368
ENSMUSG00000035279	0.801326	8.51002e-06	0.000171944	Ssc5d	269855	scavenger receptor cysteine rich family, 5 domains [Source:MGI Symbol;Acc:MGI:3606211]	0.792781	0.864817	0.816161	1.39318	1.40851	1.89571	1.7427
ENSMUSG00000017724	0.800748	0.00231354	0.019497	Etv4	18612	ets variant 4 [Source:MGI Symbol;Acc:MGI:99423]	0.430545	0.257738	0.580053	1.26761	0.765511	0.682436	1.742
ENSMUSG00000053746	0.800355	8.74748e-10	4.48532e-08	Ptrh1	329384	peptidyl-tRNA hydrolase 1 homolog [Source:MGI Symbol;Acc:MGI:1913779]	32.0273	30.0681	37.35	61.5895	57.7424	67.7356	1.74153
ENSMUSG00000040584	0.796896	7.43513e-12	4.98715e-10	Abcb1a		ATP-binding cassette, sub-family B (MDR/TAP), member 1A [Source:MGI Symbol;Acc:MGI:97570]	43.7667	48.052	50.2871	92.5058	93.0926	96.4249	1.73736
ENSMUSG00000029299	0.796727	2.39033e-06	5.66268e-05	Abcg3	27405	ATP binding cassette subfamily G member 3 [Source:MGI Symbol;Acc:MGI:1351624]	1.12514	1.13614	1.49393	2.08272	2.66209	2.45857	1.73716
ENSMUSG00000031925	0.796001	1.78765e-05	0.000330516	Maml2	270118	mastermind like transcriptional coactivator 2 [Source:MGI Symbol;Acc:MGI:2389460]	0.683606	0.656097	0.71222	1.18442	1.58155	1.08019	1.73628
ENSMUSG00000028701	0.792883	0.00645724	0.0432369	Lurap1	68075	leucine rich adaptor protein 1 [Source:MGI Symbol;Acc:MGI:1915325]	0.216438	0.389754	0.392472	0.363136	1.05416	0.573554	1.73253
ENSMUSG00000059824	0.791631	2.30417e-12	1.65113e-10	Dbp	13170	D site albumin promoter binding protein [Source:MGI Symbol;Acc:MGI:94866]	57.1052	53.6631	59.4695	105.261	104.885	100.415	1.73103
ENSMUSG00000031101	0.79136	1.96462e-08	7.87006e-07	Sash3	74131	SAM and SH3 domain containing 3 [Source:MGI Symbol;Acc:MGI:1921381]	4.64398	5.85339	5.41371	9.14159	10.3492	10.5359	1.7307
ENSMUSG00000060586	0.790688	8.72772e-14	7.68639e-12	H2-Eb1	14969	histocompatibility 2, class II antigen E beta [Source:MGI Symbol;Acc:MGI:95901]	756.067	767.398	713.391	1037.77	1093.2	1023.52	1.7299
ENSMUSG00000029480	0.790033	1.17567e-08	4.87903e-07	Dhx37	208144	DEAH (Asp-Glu-Ala-His) box polypeptide 37 [Source:MGI Symbol;Acc:MGI:3028576]	2.40519	2.81569	2.4878	4.90721	4.70605	4.55398	1.72911
ENSMUSG00000031628	0.78758	7.83862e-13	6.02894e-11	Casp3	12367	caspase 3 [Source:MGI Symbol;Acc:MGI:107739]	79.0305	86.1616	80.3771	145.886	143.453	138.115	1.72618
ENSMUSG00000027358	0.787258	2.44663e-09	1.15684e-07	Bmp2	12156	bone morphogenetic protein 2 [Source:MGI Symbol;Acc:MGI:88177]	4.73789	5.93517	5.57728	10.0999	10.4884	9.26712	1.72579
ENSMUSG00000042680	0.786993	9.20091e-05	0.00134368	Garem1	381126	GRB2 associated regulator of MAPK1 subtype 1 [Source:MGI Symbol;Acc:MGI:2685790]	0.774003	1.43406	1.57806	2.33707	2.56531	2.39848	1.72547
ENSMUSG00000040990	0.786706	1.16721e-05	0.000227467	Sh3kbp1	58194	SH3-domain kinase binding protein 1 [Source:MGI Symbol;Acc:MGI:1889583]	4.003	2.7983	2.8895	5.55495	5.76535	6.49969	1.72513
ENSMUSG00000024042	0.783819	5.92271e-08	2.09489e-06	Sik1	17691	salt inducible kinase 1 [Source:MGI Symbol;Acc:MGI:104754]	1.99616	2.09051	2.09518	4.07376	3.64635	3.30027	1.72168
ENSMUSG00000021262	0.78264	1.08798e-06	2.79554e-05	Evl	14026	Ena-vasodilator stimulated phosphoprotein [Source:MGI Symbol;Acc:MGI:1194884]	17.8259	12.6136	18.07	28.1711	30.9131	27.7345	1.72028
ENSMUSG00000024696	0.780608	2.89376e-06	6.66373e-05	Lpxn	107321	leupaxin [Source:MGI Symbol;Acc:MGI:2147677]	4.90275	4.52234	3.5642	8.54512	9.18153	8.1498	1.71786
ENSMUSG00000024948	0.779535	7.70958e-07	2.04472e-05	Map4k2	26412	mitogen-activated protein kinase kinase kinase kinase 2 [Source:MGI Symbol;Acc:MGI:1346883]	7.43878	10.3155	7.49223	15.0947	15.8205	18.5281	1.71658
ENSMUSG00000024421	0.77946	4.07659e-08	1.49307e-06	Lama3	16774	laminin, alpha 3 [Source:MGI Symbol;Acc:MGI:99909]	2.54928	3.23494	3.51528	5.41918	5.86595	5.48944	1.71649
ENSMUSG00000030830	0.775766	5.22793e-09	2.37459e-07	Itgal	16408	integrin alpha L [Source:MGI Symbol;Acc:MGI:96606]	4.19046	4.39934	4.47241	8.02054	8.96896	7.57383	1.7121
ENSMUSG00000045268	0.775394	9.6772e-05	0.00139732	Zfp691	195522	zinc finger protein 691 [Source:MGI Symbol;Acc:MGI:3041163]	0.986799	1.01454	1.18401	2.34075	1.76556	1.91902	1.71166
ENSMUSG00000034593	0.772031	0.000455896	0.00517684	Myo5a	17918	myosin VA [Source:MGI Symbol;Acc:MGI:105976]	1.1775	2.30668	2.4603	3.57526	3.16706	3.92476	1.70767
ENSMUSG00000031506	0.768717	3.28097e-06	7.37025e-05	Ptpn7	320139	protein tyrosine phosphatase, non-receptor type 7 [Source:MGI Symbol;Acc:MGI:2156893]	2.30293	2.00934	2.83315	4.72531	4.46247	3.92673	1.70375
ENSMUSG00000037762	0.766388	0.000446695	0.00510249	Slc16a9	66859	solute carrier family 16 (monocarboxylic acid transporters), member 9 [Source:MGI Symbol;Acc:MGI:1914109]	0.322748	0.514713	0.284239	0.542319	0.837698	0.770647	1.70101
ENSMUSG00000035713	0.766045	1.31132e-07	4.29273e-06	Usp35	244144	ubiquitin specific peptidase 35 [Source:MGI Symbol;Acc:MGI:2685339]	2.47309	2.36389	2.36915	4.28082	4.49447	3.75786	1.7006
ENSMUSG00000022952	0.765703	0.000982644	0.00982388	Runx1	12394	runt related transcription factor 1 [Source:MGI Symbol;Acc:MGI:99852]	1.81663	1.4794	1.16436	3.07183	2.00495	2.92077	1.7002
ENSMUSG00000022591	0.765578	0.00392944	0.0293614	Gm9747		predicted gene 9747 [Source:MGI Symbol;Acc:MGI:3710571]	0.199982	0.422349	0.17496	0.562681	0.376699	0.802997	1.70005
ENSMUSG00000000184	0.764563	1.84417e-11	1.18862e-09	Ccnd2	12444	cyclin D2 [Source:MGI Symbol;Acc:MGI:88314]	22.4223	24.8329	23.3704	43.2311	39.6881	39.6116	1.69886
ENSMUSG00000040675	0.764408	1.75225e-05	0.000325535	Mthfd1l	270685	methylenetetrahydrofolate dehydrogenase (NADP+ dependent) 1-like [Source:MGI Symbol;Acc:MGI:1924836]	2.00763	1.59298	1.45	3.51867	3.1388	3.39611	1.69867
ENSMUSG00000057948	0.763614	1.51426e-07	4.85278e-06	Unc13d	70450	unc-13 homolog D [Source:MGI Symbol;Acc:MGI:1917700]	3.82462	2.92131	3.34115	6.57042	6.01085	6.4966	1.69774
ENSMUSG00000035513	0.762364	9.15642e-06	0.000183718	Ntng2	171171	netrin G2 [Source:MGI Symbol;Acc:MGI:2159341]	1.7653	2.07566	2.37742	4.72095	3.72191	4.03016	1.69627
ENSMUSG00000058486	0.759926	4.20935e-06	9.16288e-05	Wdr91	101240	WD repeat domain 91 [Source:MGI Symbol;Acc:MGI:2141558]	1.12361	1.70066	1.369	2.55086	2.73195	2.80491	1.6934
ENSMUSG00000117694	0.758218	0.00501564	0.0355657	Snhg4		small nucleolar RNA host gene 4 [Source:MGI Symbol;Acc:MGI:4937091]	5.55342	6.61552	9.35433	9.81088	20.5668	12.0624	1.6914
ENSMUSG00000060044	0.758012	0.00126146	0.0119979	Tmem26	327766	transmembrane protein 26 [Source:MGI Symbol;Acc:MGI:2143537]	0.236925	0.138247	0.158786	0.36474	0.42697	0.344799	1.69116
ENSMUSG00000002578	0.756447	0.00101541	0.0100384	Ikzf4	22781	IKAROS family zinc finger 4 [Source:MGI Symbol;Acc:MGI:1343139]	0.246784	0.16752	0.252935	0.385935	0.517565	0.315214	1.68933
ENSMUSG00000026786	0.754888	2.63079e-08	1.01172e-06	Apbb1ip	54519	amyloid beta (A4) precursor protein-binding, family B, member 1 interacting protein [Source:MGI Symbol;Acc:MGI:1861354]	1.92949	2.18074	2.04646	3.9388	4.27348	3.94322	1.6875
ENSMUSG00000026556	0.752848	0.00526683	0.036871	Vangl2	93840	VANGL planar cell polarity 2 [Source:MGI Symbol;Acc:MGI:2135272]	0.323357	0.175687	0.261994	0.351527	0.501497	0.661642	1.68512
ENSMUSG00000058900	0.752699	0.00100462	0.00995732	Rsl1	380855	regulator of sex limited protein 1 [Source:MGI Symbol;Acc:MGI:3044162]	0.72445	1.14089	1.0159	1.34589	2.52147	1.70755	1.68494
ENSMUSG00000026596	0.751369	0.000139273	0.00191741	Abl2	11352	v-abl Abelson murine leukemia viral oncogene 2 (arg, Abelson-related gene) [Source:MGI Symbol;Acc:MGI:87860]	1.62239	1.83247	1.98995	2.63661	4.76824	3.10576	1.68339
ENSMUSG00000000823	0.750253	5.07326e-07	1.44163e-05	Zfp512b	269401	zinc finger protein 512B [Source:MGI Symbol;Acc:MGI:2685478]	4.1293	3.77828	4.90599	6.99591	8.16254	8.94147	1.68209
ENSMUSG00000027878	0.749454	0.000132665	0.00184183	Notch2	18129	notch 2 [Source:MGI Symbol;Acc:MGI:97364]	0.893026	1.38927	1.54541	2.21707	2.73976	2.08715	1.68116
ENSMUSG00000020901	0.747732	5.98987e-06	0.000124739	Pik3r5	320207	phosphoinositide-3-kinase regulatory subunit 5 [Source:MGI Symbol;Acc:MGI:2443588]	1.49268	2.07531	1.94814	3.05678	3.22889	3.44087	1.67915
ENSMUSG00000022283	0.746222	2.35928e-11	1.51217e-09	Pabpc1	18458	poly(A) binding protein, cytoplasmic 1 [Source:MGI Symbol;Acc:MGI:1349722]	130.383	138.881	134.437	179.368	177.037	177.485	1.67739
ENSMUSG00000000628	0.742934	1.31152e-07	4.29273e-06	Hk2	15277	hexokinase 2 [Source:MGI Symbol;Acc:MGI:1315197]	18.2762	14.3377	18.5764	32.038	32.2544	28.6155	1.67358
ENSMUSG00000016496	0.742408	1.06978e-09	5.38956e-08	Cd274	60533	CD274 antigen [Source:MGI Symbol;Acc:MGI:1926446]	6.30266	6.58894	7.01712	11.9208	11.948	12.3933	1.67297
ENSMUSG00000047888	0.741389	0.0072288	0.0470116	Tnrc6b	213988	trinucleotide repeat containing 6b [Source:MGI Symbol;Acc:MGI:2443730]	2.74443	2.69114	2.17497	3.38045	7.22785	2.93795	1.67178
ENSMUSG00000031758	0.741022	0.00111697	0.0109579	Cdyl2	75796	chromodomain protein, Y chromosome-like 2 [Source:MGI Symbol;Acc:MGI:1923046]	0.397171	0.327884	0.408866	0.624746	0.866137	0.72227	1.67136
ENSMUSG00000034930	0.740817	8.31598e-08	2.83851e-06	Rtkn	20166	rhotekin [Source:MGI Symbol;Acc:MGI:107371]	24.219	22.308	28.9621	50.9912	40.1239	47.0707	1.67112
ENSMUSG00000030091	0.740187	1.47813e-08	6.04725e-07	Nup210	54563	nucleoporin 210 [Source:MGI Symbol;Acc:MGI:1859555]	6.12655	6.27614	5.15978	10.6997	9.72299	9.98548	1.67039
ENSMUSG00000048612	0.738838	5.6489e-05	0.000893982	Myof	226101	myoferlin [Source:MGI Symbol;Acc:MGI:1919192]	4.93884	4.76712	3.88846	8.71492	9.29856	6.18412	1.66883
ENSMUSG00000028214	0.737986	3.83978e-07	1.12721e-05	Gem	14579	GTP binding protein (gene overexpressed in skeletal muscle) [Source:MGI Symbol;Acc:MGI:99844]	2.43117	3.01798	3.34193	5.58501	5.07257	5.31011	1.66785
ENSMUSG00000033955	0.737333	2.41065e-09	1.15401e-07	Tnks1bp1	228140	tankyrase 1 binding protein 1 [Source:MGI Symbol;Acc:MGI:2446193]	29.9264	34.9992	35.3257	56.972	56.4657	52.5553	1.66709
ENSMUSG00000090272	0.732872	9.87224e-08	3.33029e-06	Mndal	100040462	myeloid nuclear differentiation antigen like [Source:MGI Symbol;Acc:MGI:3780953]	8.76899	9.68637	7.77698	16.3158	18.1544	14.5731	1.66194
ENSMUSG00000029438	0.731943	1.19619e-06	3.03306e-05	Bcl7a	77045	B cell CLL/lymphoma 7A [Source:MGI Symbol;Acc:MGI:1924295]	1.6055	1.82706	2.12754	3.22774	3.10933	3.76338	1.66087
ENSMUSG00000001280	0.731242	0.00307828	0.0242583	Sp1	20683	trans-acting transcription factor 1 [Source:MGI Symbol;Acc:MGI:98372]	8.0172	10.0997	9.98706	11.7202	12.5836	22.6081	1.66007
ENSMUSG00000035236	0.728033	0.00045254	0.00515396	Scai	320271	suppressor of cancer cell invasion [Source:MGI Symbol;Acc:MGI:2443716]	0.466644	0.709307	0.575464	0.931067	1.5632	0.849203	1.65638
ENSMUSG00000013275	0.727571	9.94287e-06	0.000197437	Slc41a1	98396	solute carrier family 41, member 1 [Source:MGI Symbol;Acc:MGI:2444823]	1.52098	2.33623	1.9448	3.50964	3.24547	3.39694	1.65585
ENSMUSG00000030032	0.727282	0.00247072	0.0205217	Wdr54	75659	WD repeat domain 54 [Source:MGI Symbol;Acc:MGI:1922909]	1.11909	1.26386	0.657205	1.48758	2.24485	1.50155	1.65552
ENSMUSG00000031093	0.724878	4.22927e-09	1.95956e-07	Dock11	75974	dedicator of cytokinesis 11 [Source:MGI Symbol;Acc:MGI:1923224]	3.01231	3.65875	3.31849	5.89103	7.20968	6.18473	1.65276
ENSMUSG00000074916	0.722695	0.000650926	0.00696636	Chst14	72136	carbohydrate sulfotransferase 14 [Source:MGI Symbol;Acc:MGI:1919386]	0.879513	1.72955	1.58266	2.09227	2.83559	2.13648	1.65026
ENSMUSG00000078768	0.722293	0.0060717	0.0413758	Zfp566	72556	zinc finger protein 566 [Source:MGI Symbol;Acc:MGI:1919806]	0.617079	0.549361	0.63915	0.851888	1.84399	1.07356	1.6498
ENSMUSG00000034652	0.719967	0.00030378	0.00370477	Cd300a	217303	CD300A molecule [Source:MGI Symbol;Acc:MGI:2443411]	0.690327	0.583803	0.829368	1.4667	0.935622	1.36329	1.64714
ENSMUSG00000022519	0.719197	0.000171258	0.0022789	Srl	106393	sarcalumenin [Source:MGI Symbol;Acc:MGI:2146620]	1.03123	0.857259	1.39315	2.36953	1.70714	1.88032	1.64627
ENSMUSG00000021266	0.718388	5.3924e-10	2.84262e-08	Wars	22375	tryptophanyl-tRNA synthetase [Source:MGI Symbol;Acc:MGI:104630]	43.0932	38.6287	44.0067	68.6689	68.9039	68.0667	1.64534
ENSMUSG00000025931	0.717146	1.6892e-05	0.000314836	Paqr8	74229	progestin and adipoQ receptor family member VIII [Source:MGI Symbol;Acc:MGI:1921479]	0.938894	0.907192	1.29808	2.02756	1.77416	1.83783	1.64393
ENSMUSG00000048895	0.714968	0.000583399	0.00639201	Cdk5r1	12569	cyclin-dependent kinase 5, regulatory subunit 1 (p35) [Source:MGI Symbol;Acc:MGI:101764]	0.417588	0.406745	0.390682	0.9112	0.668091	0.623248	1.64145
ENSMUSG00000032399	0.710555	3.95247e-08	1.45222e-06	Rpl4	67891	ribosomal protein L4 [Source:MGI Symbol;Acc:MGI:1915141]	566.867	583.159	581.015	711.192	700.882	710.032	1.63643
ENSMUSG00000038836	0.710195	0.00690766	0.0454387	Agbl3	76223	ATP/GTP binding protein-like 3 [Source:MGI Symbol;Acc:MGI:1923473]	0.48833	0.62761	0.557332	0.687962	1.17784	1.31227	1.63603
ENSMUSG00000020023	0.70809	1.70818e-09	8.35056e-08	Tmcc3	319880	transmembrane and coiled coil domains 3 [Source:MGI Symbol;Acc:MGI:2442900]	25.043	30.1841	30.2021	46.0977	47.3145	45.2251	1.63364
ENSMUSG00000079442	0.708086	5.62533e-06	0.000117785	St6galnac4	20448	ST6 (alpha-N-acetyl-neuraminyl-2,3-beta-galactosyl-1,3)-N-acetylgalactosaminide alpha-2,6-sialyltransferase 4 [Source:MGI Symbol;Acc:MGI:1341894]	2.31396	1.93233	2.20855	3.19192	3.95598	3.60908	1.63363
ENSMUSG00000067586	0.707965	1.29435e-05	0.000250132	S1pr3	13610	sphingosine-1-phosphate receptor 3 [Source:MGI Symbol;Acc:MGI:1339365]	2.24634	1.74445	1.82856	3.25348	3.30992	3.72011	1.6335
ENSMUSG00000021608	0.707232	3.93471e-06	8.63057e-05	Lpcat1	210992	lysophosphatidylcholine acyltransferase 1 [Source:MGI Symbol;Acc:MGI:2384812]	2.58686	3.02658	2.76787	4.74407	5.62884	4.41935	1.63267
ENSMUSG00000046157	0.70541	0.000154007	0.00208054	Tmem229b	268567	transmembrane protein 229B [Source:MGI Symbol;Acc:MGI:2444389]	4.59671	4.42896	7.27588	9.11034	10.1717	9.7796	1.63061
ENSMUSG00000042688	0.703088	1.57379e-09	7.72631e-08	Mapk6	50772	mitogen-activated protein kinase 6 [Source:MGI Symbol;Acc:MGI:1354946]	25.3725	31.5805	30.479	46.8019	48.2384	44.6224	1.62799
ENSMUSG00000000753	0.702813	0.000781864	0.00813	Serpinf1	20317	serine (or cysteine) peptidase inhibitor, clade F, member 1 [Source:MGI Symbol;Acc:MGI:108080]	1.44876	1.10418	2.25047	2.40797	3.1328	2.74783	1.62768
ENSMUSG00000079293	0.702586	0.000825311	0.00847119	Clec7a	56644	C-type lectin domain family 7, member a [Source:MGI Symbol;Acc:MGI:1861431]	3.32574	2.42067	3.89504	5.70441	7.12693	5.47986	1.62742
ENSMUSG00000037426	0.702363	0.00103253	0.0101901	Depdc5	277854	DEP domain containing 5 [Source:MGI Symbol;Acc:MGI:2141101]	2.84874	2.19324	3.57337	4.80959	4.12315	5.82908	1.62717
ENSMUSG00000037902	0.700691	6.0012e-07	1.65636e-05	Sirpa	19261	signal-regulatory protein alpha [Source:MGI Symbol;Acc:MGI:108563]	5.99362	7.27967	5.79534	11.6977	11.992	10.7384	1.62528
ENSMUSG00000029298	0.700643	1.23863e-07	4.10634e-06	Gbp9	236573	guanylate-binding protein 9 [Source:MGI Symbol;Acc:MGI:3605620]	2.63954	2.84512	2.63395	5.34568	5.20192	4.58688	1.62523
ENSMUSG00000004043	0.700285	0.000397549	0.00464223	Stat5a	20850	signal transducer and activator of transcription 5A [Source:MGI Symbol;Acc:MGI:103036]	1.93875	3.0573	2.18832	4.22916	4.06879	3.83914	1.62483
ENSMUSG00000022708	0.699519	2.96287e-05	0.000507913	Zbtb20	56490	zinc finger and BTB domain containing 20 [Source:MGI Symbol;Acc:MGI:1929213]	0.885765	0.792633	0.866571	1.74766	1.68953	1.19047	1.62396
ENSMUSG00000039994	0.699384	0.000577934	0.00635617	Timeless	21853	timeless circadian clock 1 [Source:MGI Symbol;Acc:MGI:1321393]	2.27181	3.31069	2.58401	3.60091	5.12873	5.05913	1.62381
ENSMUSG00000021281	0.697926	6.4322e-07	1.75433e-05	Tnfaip2	21928	tumor necrosis factor, alpha-induced protein 2 [Source:MGI Symbol;Acc:MGI:104960]	3.4369	3.57317	3.20793	6.47658	5.57696	5.74439	1.62217
ENSMUSG00000046223	0.697924	0.000149013	0.00202492	Plaur	18793	plasminogen activator, urokinase receptor [Source:MGI Symbol;Acc:MGI:97612]	2.72129	2.20925	3.12783	4.71104	6.04635	4.72808	1.62217
ENSMUSG00000032698	0.696829	2.60084e-05	0.000455324	Lmo2	16909	LIM domain only 2 [Source:MGI Symbol;Acc:MGI:102811]	8.41934	7.3739	7.39484	13.2323	14.8959	11.4111	1.62094
ENSMUSG00000001128	0.69623	0.00148852	0.0136511	Cfp	18636	complement factor properdin [Source:MGI Symbol;Acc:MGI:97545]	4.55359	3.15034	5.71427	7.35114	6.1663	9.70217	1.62027
ENSMUSG00000034438	0.693752	1.92751e-08	7.77542e-07	Gbp8	76074	guanylate-binding protein 8 [Source:MGI Symbol;Acc:MGI:1923324]	6.77865	8.21076	7.05552	13.5674	14.0436	12.7496	1.61748
ENSMUSG00000039621	0.690531	1.49253e-07	4.80985e-06	Prex1	277360	phosphatidylinositol-3,4,5-trisphosphate-dependent Rac exchange factor 1 [Source:MGI Symbol;Acc:MGI:3040696]	4.78	4.1566	3.93048	7.48445	7.49125	7.42913	1.61388
ENSMUSG00000059895	0.690023	1.00555e-06	2.61284e-05	Ptp4a3	19245	protein tyrosine phosphatase 4a3 [Source:MGI Symbol;Acc:MGI:1277098]	16.0921	17.4809	13.7578	27.9839	26.0958	30.34	1.61331
ENSMUSG00000020340	0.688573	9.80828e-05	0.00141271	Cyfip2	76884	cytoplasmic FMR1 interacting protein 2 [Source:MGI Symbol;Acc:MGI:1924134]	2.23791	3.60524	3.36209	5.43258	4.99726	5.40351	1.61169
ENSMUSG00000017561	0.687129	1.60269e-06	3.95091e-05	Crlf3	54394	cytokine receptor-like factor 3 [Source:MGI Symbol;Acc:MGI:1860086]	8.52024	12.1467	9.64297	18.6745	16.0559	17.1689	1.61008
ENSMUSG00000022346	0.687076	1.67668e-07	5.2997e-06	Myc	17869	myelocytomatosis oncogene [Source:MGI Symbol;Acc:MGI:97250]	7.2303	7.98332	7.62942	14.2924	14.3503	12.2229	1.61002
ENSMUSG00000058396	0.686982	0.000398324	0.00464658	Gpr182	11536	G protein-coupled receptor 182 [Source:MGI Symbol;Acc:MGI:109545]	0.441572	0.39433	0.492712	0.87742	0.758671	0.818168	1.60991
ENSMUSG00000019970	0.68518	2.64735e-08	1.01298e-06	Sgk1	20393	serum/glucocorticoid regulated kinase 1 [Source:MGI Symbol;Acc:MGI:1340062]	9.72677	10.257	11.3015	19.0441	19.1977	16.949	1.6079
ENSMUSG00000024677	0.684959	9.64311e-07	2.51134e-05	Ms4a6b	69774	membrane-spanning 4-domains, subfamily A, member 6B [Source:MGI Symbol;Acc:MGI:1917024]	3.73709	4.84914	3.88142	8.72809	7.45651	7.73038	1.60766
ENSMUSG00000034317	0.684463	1.53449e-05	0.000291175	Trim59	66949	tripartite motif-containing 59 [Source:MGI Symbol;Acc:MGI:1914199]	3.37362	3.21013	2.81439	5.146	5.60127	6.71089	1.6071
ENSMUSG00000028680	0.683985	3.61937e-06	8.01472e-05	Plk3	12795	polo like kinase 3 [Source:MGI Symbol;Acc:MGI:109604]	7.72111	9.09837	10.7101	15.3187	16.2627	14.8025	1.60657
ENSMUSG00000069601	0.683803	5.9988e-05	0.000940328	Ank3	11735	ankyrin 3, epithelial [Source:MGI Symbol;Acc:MGI:88026]	11.6365	12.9631	12.3087	20.4432	25.4988	16.3813	1.60637
ENSMUSG00000027678	0.683619	5.63599e-07	1.57821e-05	Ncoa3	17979	nuclear receptor coactivator 3 [Source:MGI Symbol;Acc:MGI:1276535]	4.87319	5.09331	5.96421	9.05311	7.66619	9.53171	1.60616
ENSMUSG00000021725	0.682954	2.16032e-05	0.000388825	Parp8	52552	poly (ADP-ribose) polymerase family, member 8 [Source:MGI Symbol;Acc:MGI:1098713]	1.28446	1.17925	1.25743	2.39972	2.27007	2.01117	1.60542
ENSMUSG00000039997	0.681873	1.40845e-05	0.000269028	Ifi203	15950	interferon activated gene 203 [Source:MGI Symbol;Acc:MGI:96428]	3.41569	3.76939	3.42126	7.65299	6.28391	5.53898	1.60422
ENSMUSG00000029417	0.680829	3.72325e-08	1.37237e-06	Cxcl9	17329	chemokine (C-X-C motif) ligand 9 [Source:MGI Symbol;Acc:MGI:1352449]	4.85674	5.36407	5.42806	9.10917	9.95869	9.29062	1.60306
ENSMUSG00000054435	0.68	1.90743e-07	5.96127e-06	Gimap4	107526	GTPase, IMAP family member 4 [Source:MGI Symbol;Acc:MGI:1349656]	21.8345	21.8524	20.484	34.8078	42.1757	36.146	1.60214
ENSMUSG00000024691	0.679789	5.32914e-07	1.5012e-05	Fam111a	107373	family with sequence similarity 111, member A [Source:MGI Symbol;Acc:MGI:1915508]	2.69931	3.18218	2.52309	5.35045	5.5454	5.40421	1.60191
ENSMUSG00000031304	0.678397	1.42969e-06	3.55482e-05	Il2rg	16186	interleukin 2 receptor, gamma chain [Source:MGI Symbol;Acc:MGI:96551]	12.5603	10.9352	10.363	20.3808	19.5679	21.4965	1.60036
ENSMUSG00000033220	0.677308	2.54466e-05	0.000446845	Rac2	19354	Rac family small GTPase 2 [Source:MGI Symbol;Acc:MGI:97846]	10.9045	16.8592	14.7768	26.6605	22.1493	24.6397	1.59915
ENSMUSG00000028995	0.677056	5.49228e-08	1.95569e-06	Fam126a	84652	family with sequence similarity 126, member A [Source:MGI Symbol;Acc:MGI:2149839]	3.54264	3.70188	4.02395	6.65937	6.96664	6.41666	1.59887
ENSMUSG00000049866	0.676675	4.88918e-07	1.39966e-05	Arl4c	320982	ADP-ribosylation factor-like 4C [Source:MGI Symbol;Acc:MGI:2445172]	2.22405	2.02503	2.11869	3.68194	3.97887	3.97055	1.59845
ENSMUSG00000039585	0.675629	0.0011747	0.0113506	Myo9a	270163	myosin IXa [Source:MGI Symbol;Acc:MGI:107735]	0.655285	0.933283	1.0307	1.55743	2.09383	1.09025	1.59729
ENSMUSG00000016206	0.674885	1.67089e-06	4.0928e-05	H2-M3	14991	histocompatibility 2, M region locus 3 [Source:MGI Symbol;Acc:MGI:95915]	9.60077	11.7021	10.1266	16.3741	18.4322	19.1137	1.59647
ENSMUSG00000026509	0.671433	2.88411e-08	1.09815e-06	Capn2	12334	calpain 2 [Source:MGI Symbol;Acc:MGI:88264]	5.80827	6.15688	6.02743	9.85599	10.8138	10.594	1.59265
ENSMUSG00000004266	0.67037	7.00362e-08	2.41918e-06	Ptpn6	15170	protein tyrosine phosphatase, non-receptor type 6 [Source:MGI Symbol;Acc:MGI:96055]	15.4224	14.025	17.7691	28.6772	28.7582	27.6921	1.59148
ENSMUSG00000000078	0.670156	1.77294e-09	8.63055e-08	Klf6	23849	Kruppel-like factor 6 [Source:MGI Symbol;Acc:MGI:1346318]	41.0531	46.7534	42.2818	67.5472	73.4772	65.5815	1.59125
ENSMUSG00000074151	0.668144	3.5293e-08	1.31772e-06	Nlrc5	434341	NLR family, CARD domain containing 5 [Source:MGI Symbol;Acc:MGI:3612191]	20.9907	22.9319	24.5612	40.0886	43.8608	39.9855	1.58903
ENSMUSG00000068115	0.665488	0.00343298	0.0265636	Ninl	78177	ninein-like [Source:MGI Symbol;Acc:MGI:1925427]	0.161823	0.3375	0.293268	0.402139	0.360204	0.586957	1.5861
ENSMUSG00000019943	0.662605	8.70169e-05	0.00128707	Atp2b1	67972	ATPase, Ca++ transporting, plasma membrane 1 [Source:MGI Symbol;Acc:MGI:104653]	12.2996	21.7181	17.7806	25.788	27.0359	26.9127	1.58294
ENSMUSG00000049044	0.662328	0.00393301	0.029369	Rapgef4	56508	Rap guanine nucleotide exchange factor (GEF) 4 [Source:MGI Symbol;Acc:MGI:1917723]	0.756734	0.747405	0.591582	1.46932	1.87096	0.761001	1.58263
ENSMUSG00000002603	0.662163	3.52081e-07	1.04153e-05	Tgfb1	21803	transforming growth factor, beta 1 [Source:MGI Symbol;Acc:MGI:98725]	7.99471	8.461	8.46782	13.8239	14.8128	12.8446	1.58245
ENSMUSG00000021356	0.661716	4.84303e-07	1.3899e-05	Irf4	16364	interferon regulatory factor 4 [Source:MGI Symbol;Acc:MGI:1096873]	2.63981	3.03865	3.23834	5.05301	4.75841	4.94169	1.58196
ENSMUSG00000005125	0.660815	8.98079e-09	3.8233e-07	Ndrg1	17988	N-myc downstream regulated gene 1 [Source:MGI Symbol;Acc:MGI:1341799]	19.2772	18.7494	18.8725	34.6787	35.6462	31.5702	1.58098
ENSMUSG00000020205	0.660475	5.03339e-08	1.80904e-06	Phlda1	21664	pleckstrin homology like domain, family A, member 1 [Source:MGI Symbol;Acc:MGI:1096880]	13.0242	11.8498	14.1549	22.7683	22.5708	23.6277	1.5806
ENSMUSG00000049744	0.659276	0.000134962	0.00186474	Arhgap15	76117	Rho GTPase activating protein 15 [Source:MGI Symbol;Acc:MGI:1923367]	1.48789	1.39725	1.43117	2.54451	2.91606	2.08381	1.57929
ENSMUSG00000050919	0.657585	0.000492437	0.00552113	Zfp366	238803	zinc finger protein 366 [Source:MGI Symbol;Acc:MGI:2178429]	0.268465	0.466646	0.44613	0.795574	0.618199	0.622822	1.57744
ENSMUSG00000071714	0.656158	0.000311743	0.00377	Csf2rb2	12984	colony stimulating factor 2 receptor, beta 2, low-affinity (granulocyte-macrophage) [Source:MGI Symbol;Acc:MGI:1339760]	0.544096	0.760311	0.67119	1.11458	1.03551	1.35757	1.57588
ENSMUSG00000021830	0.653769	2.46915e-07	7.57917e-06	Txndc16	70561	thioredoxin domain containing 16 [Source:MGI Symbol;Acc:MGI:1917811]	2.71965	2.69248	2.73527	4.67783	4.58778	4.48157	1.57327
ENSMUSG00000000290	0.653641	1.34293e-07	4.36432e-06	Itgb2	16414	integrin beta 2 [Source:MGI Symbol;Acc:MGI:96611]	6.85341	7.147	7.12641	11.5723	13.0732	11.6495	1.57313
ENSMUSG00000073888	0.652792	0.00345546	0.0266303	Ccl27a	20301	chemokine (C-C motif) ligand 27A [Source:MGI Symbol;Acc:MGI:1343459]	6.38249	5.18109	7.57266	10.7946	7.24817	13.7965	1.57221
ENSMUSG00000073888	0.652792	0.00345546	0.0266303	Ccl27a	100039863	chemokine (C-C motif) ligand 27A [Source:MGI Symbol;Acc:MGI:1343459]	6.38249	5.18109	7.57266	10.7946	7.24817	13.7965	1.57221
ENSMUSG00000073888	0.652792	0.00345546	0.0266303	Ccl27a	100040048	chemokine (C-C motif) ligand 27A [Source:MGI Symbol;Acc:MGI:1343459]	6.38249	5.18109	7.57266	10.7946	7.24817	13.7965	1.57221
ENSMUSG00000006362	0.651789	0.000305581	0.00371887	Cbfa2t3	12398	CBFA2/RUNX1 translocation partner 3 [Source:MGI Symbol;Acc:MGI:1338013]	0.870412	0.97893	0.909558	1.74382	1.10193	1.55077	1.57112
ENSMUSG00000040297	0.651653	1.54572e-05	0.000292823	Suco	226551	SUN domain containing ossification factor [Source:MGI Symbol;Acc:MGI:2138346]	12.0123	16.3693	15.5967	22.8236	25.3854	23.1026	1.57097
ENSMUSG00000008668	0.650235	0.00204906	0.0176828	Rps18	20084	ribosomal protein S18 [Source:MGI Symbol;Acc:MGI:98146]	1778.76	1492.7	1752.95	2031.41	1835.88	2168.82	1.56942
ENSMUSG00000002885	0.647082	6.74277e-05	0.0010386	Adgre5	26364	adhesion G protein-coupled receptor E5 [Source:MGI Symbol;Acc:MGI:1347095]	8.4526	8.36591	12.1718	16.9164	15.7588	14.9721	1.566
ENSMUSG00000002668	0.646952	1.33317e-05	0.000256346	Dennd1c	70785	DENN/MADD domain containing 1C [Source:MGI Symbol;Acc:MGI:1918035]	5.78997	5.71605	8.07892	11.9653	11.0556	11.4274	1.56586
ENSMUSG00000028687	0.642278	0.00515128	0.0362822	Mutyh	70603	mutY DNA glycosylase [Source:MGI Symbol;Acc:MGI:1917853]	1.27285	1.55431	1.62482	3.34738	1.70531	2.2456	1.56079
ENSMUSG00000022148	0.641126	0.00222601	0.0189112	Fyb	23880	FYN binding protein [Source:MGI Symbol;Acc:MGI:1346327]	9.67915	6.26751	9.04546	16.6688	11.9903	13.3238	1.55955
ENSMUSG00000014444	0.640945	0.000642167	0.00689821	Piezo1	234839	piezo-type mechanosensitive ion channel component 1 [Source:MGI Symbol;Acc:MGI:3603204]	2.41337	2.04644	1.93977	4.72878	3.12621	3.07482	1.55935
ENSMUSG00000028599	0.640058	6.0005e-07	1.65636e-05	Tnfrsf1b	21938	tumor necrosis factor receptor superfamily, member 1b [Source:MGI Symbol;Acc:MGI:1314883]	3.93284	4.27667	4.65104	6.82156	6.62855	7.16941	1.55839
ENSMUSG00000021109	0.639799	4.97218e-09	2.27635e-07	Hif1a	15251	hypoxia inducible factor 1, alpha subunit [Source:MGI Symbol;Acc:MGI:106918]	18.9473	21.5067	20.2583	33.5988	32.715	31.1538	1.55811
ENSMUSG00000024063	0.639707	3.82194e-07	1.12484e-05	Lbh	77889	limb-bud and heart [Source:MGI Symbol;Acc:MGI:1925139]	18.7963	18.2789	16.213	29.4208	28.6346	29.7296	1.55801
ENSMUSG00000020057	0.639041	0.000788049	0.00816132	Dram1	71712	DNA-damage regulated autophagy modulator 1 [Source:MGI Symbol;Acc:MGI:1918962]	1.40517	1.23676	2.00505	2.40379	2.79734	3.01959	1.55729
ENSMUSG00000021068	0.637658	0.000176393	0.00232843	Nin	18080	ninein [Source:MGI Symbol;Acc:MGI:105108]	0.887901	1.23084	1.23021	1.51342	1.86981	2.00379	1.5558
ENSMUSG00000057193	0.636742	7.39621e-07	1.97523e-05	Slc44a2	68682	solute carrier family 44, member 2 [Source:MGI Symbol;Acc:MGI:1915932]	6.73612	6.50812	7.96325	11.9469	10.965	11.4163	1.55481
ENSMUSG00000026548	0.636373	0.00021191	0.00271919	Slamf9	98365	SLAM family member 9 [Source:MGI Symbol;Acc:MGI:1923692]	2.16657	2.95648	2.74125	5.1979	3.97708	4.59089	1.55442
ENSMUSG00000027111	0.636319	5.46022e-08	1.9503e-06	Itga6	16403	integrin alpha 6 [Source:MGI Symbol;Acc:MGI:96605]	62.5939	73.8308	68.8181	117.194	113.823	114.554	1.55436
ENSMUSG00000018507	0.63586	0.000614117	0.00666516	Trpv2	22368	transient receptor potential cation channel, subfamily V, member 2 [Source:MGI Symbol;Acc:MGI:1341836]	1.68882	2.37068	2.42952	2.80663	4.38041	3.94115	1.55386
ENSMUSG00000079057	0.635768	2.62116e-06	6.12153e-05	Cyp4v3	102294	cytochrome P450, family 4, subfamily v, polypeptide 3 [Source:MGI Symbol;Acc:MGI:2142763]	132.238	137.109	135.431	185	185.47	184.599	1.55376
ENSMUSG00000026832	0.63546	7.90236e-06	0.000161077	Cytip	227929	cytohesin 1 interacting protein [Source:MGI Symbol;Acc:MGI:2183535]	4.48858	4.13321	4.07018	6.61952	8.13053	7.58158	1.55343
ENSMUSG00000039519	0.633845	0.00373926	0.0282699	Cyp7b1	13123	cytochrome P450, family 7, subfamily b, polypeptide 1 [Source:MGI Symbol;Acc:MGI:104978]	0.646997	0.519057	0.463173	1.11896	1.06691	0.800785	1.5517
ENSMUSG00000047867	0.63119	1.47353e-07	4.76194e-06	Gimap6	231931	GTPase, IMAP family member 6 [Source:MGI Symbol;Acc:MGI:1918876]	16.017	16.7396	15.1763	28.617	31.2731	27.1835	1.54884
ENSMUSG00000054364	0.63069	5.3494e-09	2.4014e-07	Rhob	11852	ras homolog family member B [Source:MGI Symbol;Acc:MGI:107949]	65.2569	64.3339	65.9808	93.6118	94.6009	97.3132	1.54831
ENSMUSG00000028378	0.629728	5.22444e-08	1.87188e-06	Ptgr1	67103	prostaglandin reductase 1 [Source:MGI Symbol;Acc:MGI:1914353]	29.1039	32.3837	30.7009	52.0845	51.8515	47.5949	1.54727
ENSMUSG00000002028	0.629201	6.14987e-07	1.69014e-05	Kmt2a	214162	lysine (K)-specific methyltransferase 2A [Source:MGI Symbol;Acc:MGI:96995]	1.64307	1.88969	2.07866	3.16794	3.18149	2.86395	1.54671
ENSMUSG00000025507	0.628922	1.07752e-05	0.00021214	Pidd1	57913	p53 induced death domain protein 1 [Source:MGI Symbol;Acc:MGI:1889507]	2.65758	2.28343	2.67248	3.93536	4.33627	3.85876	1.54641
ENSMUSG00000061175	0.628864	0.0009921	0.00989271	Fnip2	329679	folliculin interacting protein 2 [Source:MGI Symbol;Acc:MGI:2683054]	0.770704	1.1163	0.651944	1.57893	1.27135	1.57646	1.54635
ENSMUSG00000083773	0.628776	0.00439635	0.0320022	Gm13394		predicted gene 13394 [Source:MGI Symbol;Acc:MGI:3651848]	2.68912	1.30489	2.04372	3.60429	3.62598	3.28852	1.54625
ENSMUSG00000031827	0.627837	1.52698e-07	4.88e-06	Cotl1	72042	coactosin-like 1 (Dictyostelium) [Source:MGI Symbol;Acc:MGI:1919292]	132.997	110.594	130.404	192.917	189.094	197.935	1.54525
ENSMUSG00000072214	0.62447	5.30758e-07	1.50082e-05	Septin5	18951	septin 5 [Source:MGI Symbol;Acc:MGI:1195461]	170.401	160.517	173.905	240.638	254.582	249.213	1.54164
ENSMUSG00000004665	0.624073	3.22119e-07	9.57805e-06	Cnn2	12798	calponin 2 [Source:MGI Symbol;Acc:MGI:105093]	15.9866	15.2169	14.0758	27.606	25.2384	25.6176	1.54122
ENSMUSG00000037860	0.623966	0.00193097	0.0168462	Aim2	383619	absent in melanoma 2 [Source:MGI Symbol;Acc:MGI:2686159]	2.60574	3.97756	3.98274	4.88547	8.02824	5.60863	1.54111
ENSMUSG00000030789	0.623494	6.89532e-07	1.86303e-05	Itgax	16411	integrin alpha X [Source:MGI Symbol;Acc:MGI:96609]	4.26196	4.2943	4.51131	6.90617	6.57191	7.11928	1.5406
ENSMUSG00000039936	0.621735	2.59719e-07	7.92691e-06	Pik3cd	18707	phosphatidylinositol-4,5-bisphosphate 3-kinase catalytic subunit delta [Source:MGI Symbol;Acc:MGI:1098211]	5.68397	6.51782	6.87944	11.3919	11.0563	10.6767	1.53872
ENSMUSG00000032640	0.620976	4.90005e-05	0.000788449	Chsy1		chondroitin sulfate synthase 1 [Source:MGI Symbol;Acc:MGI:2681120]	2.3135	2.44184	2.18227	3.67269	4.36432	3.51944	1.53792
ENSMUSG00000059540	0.62058	0.00563112	0.0389719	Tcea2	21400	transcription elongation factor A (SII), 2 [Source:MGI Symbol;Acc:MGI:107368]	2.14528	1.81894	1.61238	3.32673	2.03978	4.00227	1.53749
ENSMUSG00000016918	0.620006	0.00132102	0.0124515	Sulf1	240725	sulfatase 1 [Source:MGI Symbol;Acc:MGI:2138563]	1.66468	1.63914	2.38917	3.71873	2.7772	3.09789	1.53688
ENSMUSG00000078853	0.619028	1.30873e-08	5.37326e-07	Igtp	16145	interferon gamma induced GTPase [Source:MGI Symbol;Acc:MGI:107729]	180.964	177.739	179.936	271.678	278.407	263.386	1.53584
ENSMUSG00000037071	0.618682	5.072e-07	1.44163e-05	Scd1	20249	stearoyl-Coenzyme A desaturase 1 [Source:MGI Symbol;Acc:MGI:98239]	46.0433	54.7504	52.2708	73.5939	81.97	74.5555	1.53547
ENSMUSG00000046668	0.617624	0.000406214	0.00472429	Cxxc5	67393	CXXC finger 5 [Source:MGI Symbol;Acc:MGI:1914643]	1.79524	2.50205	2.87513	3.60583	4.22507	3.89268	1.53435
ENSMUSG00000020108	0.616824	2.90592e-06	6.66512e-05	Ddit4	74747	DNA-damage-inducible transcript 4 [Source:MGI Symbol;Acc:MGI:1921997]	10.6433	11.0918	10.7347	18.5463	16.2238	18.748	1.5335
ENSMUSG00000059013	0.616735	0.000464781	0.00525825	Sh2d3c	27387	SH2 domain containing 3C [Source:MGI Symbol;Acc:MGI:1351631]	3.14699	3.73078	4.15969	6.66716	4.57838	6.72271	1.5334
ENSMUSG00000074862	0.615494	0.00303124	0.0240817	BC025920		cDNA sequence BC025920 [Source:MGI Symbol;Acc:MGI:2670983]	0.667243	0.931584	0.508273	1.11194	1.29886	1.24537	1.53208
ENSMUSG00000046805	0.614729	9.50083e-08	3.22385e-06	Mpeg1	17476	macrophage expressed gene 1 [Source:MGI Symbol;Acc:MGI:1333743]	10.7607	11.375	10.4821	17.8124	19.1337	17.3139	1.53127
ENSMUSG00000074886	0.614083	3.28387e-08	1.23407e-06	Grk6	26385	G protein-coupled receptor kinase 6 [Source:MGI Symbol;Acc:MGI:1347078]	18.6022	18.9868	19.273	30.9826	30.969	31.865	1.53058
ENSMUSG00000022270	0.613804	4.06803e-07	1.18817e-05	Retreg1	66270	reticulophagy regulator 1 [Source:MGI Symbol;Acc:MGI:1913520]	7.28922	8.77918	8.05548	12.3265	14.2173	12.8961	1.53029
ENSMUSG00000036552	0.611852	7.6658e-05	0.00116216	Ermard	381062	ER membrane associated RNA degradation [Source:MGI Symbol;Acc:MGI:1917317]	6.96287	9.14796	9.82241	13.282	14.489	14.6488	1.52822
ENSMUSG00000024299	0.610635	0.000247739	0.00310333	Adamts10	224697	a disintegrin-like and metallopeptidase (reprolysin type) with thrombospondin type 1 motif, 10 [Source:MGI Symbol;Acc:MGI:2449112]	3.02153	4.37625	4.59098	7.00573	6.5783	5.92309	1.52693
ENSMUSG00000027513	0.609683	1.42291e-07	4.61128e-06	Pck1	18534	phosphoenolpyruvate carboxykinase 1, cytosolic [Source:MGI Symbol;Acc:MGI:97501]	33.7014	35.5172	36.7757	54.0131	57.7253	54.7907	1.52592
ENSMUSG00000015355	0.609508	2.97338e-05	0.000508205	Cd48	12506	CD48 antigen [Source:MGI Symbol;Acc:MGI:88339]	8.30991	7.69381	7.88364	14.6484	16.5568	12.9717	1.52574
ENSMUSG00000022801	0.609133	0.000492961	0.00552164	Lrch3	70144	leucine-rich repeats and calponin homology (CH) domain containing 3 [Source:MGI Symbol;Acc:MGI:1917394]	3.04001	4.90826	4.94814	6.50457	6.70336	7.38324	1.52534
ENSMUSG00000035142	0.608787	0.00152447	0.0138924	Nubpl	76826	nucleotide binding protein-like [Source:MGI Symbol;Acc:MGI:1924076]	1.76622	1.25066	1.65666	2.82057	2.44348	2.51188	1.52498
ENSMUSG00000005124	0.608558	0.00373645	0.0282672	Ccn4	22402	cellular communication network factor 4 [Source:MGI Symbol;Acc:MGI:1197008]	0.192495	0.336474	0.382003	0.566733	0.535253	0.471642	1.52473
ENSMUSG00000063108	0.608124	0.00789035	0.0499253	Zfp26	22688	zinc finger protein 26 [Source:MGI Symbol;Acc:MGI:99173]	1.27809	1.34984	1.32503	1.70629	1.83766	3.34459	1.52428
ENSMUSG00000046080	0.607207	0.00372886	0.0282468	Clec9a	232414	C-type lectin domain family 9, member a [Source:MGI Symbol;Acc:MGI:2444608]	0.55321	0.631332	1.11538	1.50816	1.29365	1.25935	1.52331
ENSMUSG00000026480	0.606868	9.1923e-05	0.00134368	Ncf2	17970	neutrophil cytosolic factor 2 [Source:MGI Symbol;Acc:MGI:97284]	4.03604	3.71727	3.56354	5.52059	5.67398	6.79978	1.52295
ENSMUSG00000024640	0.604936	3.94597e-05	0.000657871	Psat1	107272	phosphoserine aminotransferase 1 [Source:MGI Symbol;Acc:MGI:2183441]	5.46127	4.84689	5.63039	8.19831	9.95575	8.35187	1.52091
ENSMUSG00000021257	0.603963	0.000996481	0.00991069	Angel1	68737	angel homolog 1 [Source:MGI Symbol;Acc:MGI:1915987]	0.857004	0.633498	0.811022	1.32861	1.55282	1.12558	1.51989
ENSMUSG00000078606	0.603835	0.00158224	0.0143284	Gvin2	100042856	GTPase, very large interferon inducible, family member 2 [Source:MGI Symbol;Acc:MGI:3782245]	2.26099	3.41305	1.89939	4.48503	5.72593	3.28763	1.51975
ENSMUSG00000062901	0.603531	2.13868e-05	0.00038553	Klhl24	75785	kelch-like 24 [Source:MGI Symbol;Acc:MGI:1923035]	2.76678	3.03808	3.04898	4.81802	5.89483	4.21749	1.51943
ENSMUSG00000052949	0.603479	4.51652e-05	0.000734937	Rnf157	217340	ring finger protein 157 [Source:MGI Symbol;Acc:MGI:2442484]	1.33906	1.40898	1.50278	2.3565	2.53912	2.18343	1.51938
ENSMUSG00000006611	0.60339	0.00664007	0.0441282	Hfe	15216	homeostatic iron regulator [Source:MGI Symbol;Acc:MGI:109191]	1.59518	1.73636	2.38621	4.07402	3.27616	2.17575	1.51928
ENSMUSG00000001281	0.602484	4.40896e-05	0.000721505	Itgb7	16421	integrin beta 7 [Source:MGI Symbol;Acc:MGI:96616]	19.8622	15.2241	16.5924	25.6644	25.3796	31.4321	1.51833
ENSMUSG00000026930	0.601783	0.00218147	0.0185876	Gpsm1	67839	G-protein signalling modulator 1 (AGS3-like, C. elegans) [Source:MGI Symbol;Acc:MGI:1915089]	3.15093	3.08223	2.26231	5.38562	3.69832	4.21143	1.51759
ENSMUSG00000095595	0.601195	6.15288e-07	1.69014e-05	Fam177a		family with sequence similarity 177, member A [Source:MGI Symbol;Acc:MGI:1920635]	8.92567	9.48945	9.63112	15.2188	14.4653	15.611	1.51697
ENSMUSG00000031972	0.600505	0.000207661	0.00267386	Acta1	11459	actin alpha 1, skeletal muscle [Source:MGI Symbol;Acc:MGI:87902]	3.49005	4.49808	4.9259	7.55322	5.85549	6.79457	1.51625
ENSMUSG00000029638	0.600141	2.01407e-05	0.000365926	Glcci1	170772	glucocorticoid induced transcript 1 [Source:MGI Symbol;Acc:MGI:2179717]	1.81858	2.18267	1.8428	3.28724	2.91977	3.14926	1.51586
ENSMUSG00000040350	0.599936	4.9686e-06	0.000105567	Trim7	94089	tripartite motif-containing 7 [Source:MGI Symbol;Acc:MGI:2137353]	3.73511	4.57333	4.15856	7.14277	6.69768	6.70549	1.51565
ENSMUSG00000009585	0.599749	1.6615e-07	5.26614e-06	Apobec3	80287	apolipoprotein B mRNA editing enzyme, catalytic polypeptide 3 [Source:MGI Symbol;Acc:MGI:1933111]	32.0567	35.8704	35.8989	54.4135	54.8671	58.0704	1.51545
ENSMUSG00000021794	0.598865	2.45479e-08	9.47187e-07	Glud1	14661	glutamate dehydrogenase 1 [Source:MGI Symbol;Acc:MGI:95753]	107.534	110.136	112.46	205.684	200.597	202.27	1.51452
ENSMUSG00000053716	0.59863	0.000933649	0.00944041	Dusp7	235584	dual specificity phosphatase 7 [Source:MGI Symbol;Acc:MGI:2387100]	1.65343	1.86226	2.41155	2.6197	3.48872	3.44059	1.51428
ENSMUSG00000021814	0.598277	1.26075e-07	4.16771e-06	Anxa7	11750	annexin A7 [Source:MGI Symbol;Acc:MGI:88031]	49.8659	55.4074	49.6874	75.8609	74.8963	74.8212	1.51391
ENSMUSG00000067235	0.597226	4.65901e-06	0.000100095	H2-Q10	15007	histocompatibility 2, Q region locus 10 [Source:MGI Symbol;Acc:MGI:95929]	16.6542	14.0656	16.3655	26.6149	26.9597	24.2931	1.51281
ENSMUSG00000070031	0.597158	5.18083e-05	0.000827856	Sp140	434484	Sp140 nuclear body protein [Source:MGI Symbol;Acc:MGI:3702467]	20.5403	17.483	18.595	28.5903	28.433	32.7843	1.51273
ENSMUSG00000071669	0.596989	0.000457423	0.00518908	Snx29	74478	sorting nexin 29 [Source:MGI Symbol;Acc:MGI:1921728]	1.02305	1.09468	0.988381	1.80337	1.97125	1.71373	1.51256
ENSMUSG00000070034	0.596476	0.000113618	0.00160051	Sp110	109032	Sp110 nuclear body protein [Source:MGI Symbol;Acc:MGI:1923364]	15.4125	12.2833	13.2198	22.4942	20.4552	22.5152	1.51202
ENSMUSG00000022142	0.594593	0.000122664	0.00171537	Nup155	170762	nucleoporin 155 [Source:MGI Symbol;Acc:MGI:2181182]	2.26478	2.07168	2.827	3.58237	4.35841	4.27724	1.51005
ENSMUSG00000032440	0.594361	8.74083e-06	0.000175991	Tgfbr2		transforming growth factor, beta receptor II [Source:MGI Symbol;Acc:MGI:98729]	4.93873	5.8597	6.62914	10.3352	9.30683	9.49238	1.5098
ENSMUSG00000034116	0.593892	4.73063e-05	0.000766535	Vav1		vav 1 oncogene [Source:MGI Symbol;Acc:MGI:98923]	7.94553	6.83611	7.0531	11.2319	10.7403	13.0502	1.50931
ENSMUSG00000045128	0.591107	1.10702e-05	0.000216469	Rpl18a	76808	ribosomal protein L18A [Source:MGI Symbol;Acc:MGI:1924058]	1436.42	1323.48	1320.74	1508.93	1450.87	1576.01	1.5064
ENSMUSG00000090290	0.590665	0.000165696	0.00221511	Tarbp1	212728	TAR RNA binding protein 1 [Source:MGI Symbol;Acc:MGI:4936930]	0.634734	0.640009	0.547915	1.08834	1.05691	1.12053	1.50594
ENSMUSG00000003847	0.590211	7.72903e-06	0.000157823	Nfat5	54446	nuclear factor of activated T cells 5 [Source:MGI Symbol;Acc:MGI:1859333]	3.94121	5.41006	5.07167	7.43141	7.63044	6.85867	1.50547
ENSMUSG00000027544	0.589529	0.000335949	0.00402058	Nfatc2	18019	nuclear factor of activated T cells, cytoplasmic, calcineurin dependent 2 [Source:MGI Symbol;Acc:MGI:102463]	1.20518	1.0228	1.05462	1.62553	1.93127	1.58213	1.50476
ENSMUSG00000028862	0.58941	3.20949e-05	0.000546484	Map3k6	53608	mitogen-activated protein kinase kinase kinase 6 [Source:MGI Symbol;Acc:MGI:1855691]	6.15409	5.22378	5.44909	7.9002	9.7396	8.97549	1.50463
ENSMUSG00000056737	0.588342	7.08859e-06	0.000146038	Capg	12332	capping protein (actin filament), gelsolin-like [Source:MGI Symbol;Acc:MGI:1098259]	19.9873	17.7008	22.172	32.1848	29.0626	33.0692	1.50352
ENSMUSG00000032397	0.588061	2.74885e-05	0.000476894	Tipin	66131	timeless interacting protein [Source:MGI Symbol;Acc:MGI:1921571]	9.15369	10.1267	9.13058	18.4009	15.5098	16.8185	1.50322
ENSMUSG00000003949	0.586527	0.00031594	0.00380878	Hlf	217082	hepatic leukemia factor [Source:MGI Symbol;Acc:MGI:96108]	1.33192	1.86906	1.60045	2.92532	2.5217	2.2256	1.50163
ENSMUSG00000004814	0.586205	0.00509283	0.0359584	Ccl24	56221	chemokine (C-C motif) ligand 24 [Source:MGI Symbol;Acc:MGI:1928953]	4.63059	7.81284	7.27274	9.3659	14.171	9.69253	1.50129
ENSMUSG00000001847	0.585353	9.25471e-05	0.00134399	Rac1	19353	Rac family small GTPase 1 [Source:MGI Symbol;Acc:MGI:97845]	292.39	309.628	307.983	376.52	357.633	342.707	1.50041
ENSMUSG00000041482	0.585183	0.000844884	0.00864901	Piezo2	667742	piezo-type mechanosensitive ion channel component 2 [Source:MGI Symbol;Acc:MGI:1918781]	0.776175	0.933551	0.670754	1.17599	1.49425	1.2726	1.50023
ENSMUSG00000043015	0.584701	0.000490258	0.00550204	Nemp2	227094	nuclear envelope integral membrane protein 2 [Source:MGI Symbol;Acc:MGI:2444113]	1.94657	1.76486	2.07174	3.59187	2.89529	3.18786	1.49973
ENSMUSG00000021895	0.584222	0.000188486	0.00245159	Arhgef3	71704	Rho guanine nucleotide exchange factor (GEF) 3 [Source:MGI Symbol;Acc:MGI:1918954]	4.25437	6.35401	5.49814	9.46438	9.11283	7.86845	1.49923
ENSMUSG00000020719	0.582968	7.80051e-05	0.00118103	Ddx5	13207	DEAD box helicase 5 [Source:MGI Symbol;Acc:MGI:105037]	190.168	221.267	209.511	249.707	262.863	245.666	1.49793
ENSMUSG00000036833	0.582961	4.08575e-05	0.000678235	Pnpla7	241274	patatin-like phospholipase domain containing 7 [Source:MGI Symbol;Acc:MGI:2385325]	26.3716	19.8199	25.2114	37.7926	36.8801	38.3589	1.49792
ENSMUSG00000022504	0.582375	2.04243e-06	4.87858e-05	Ciita	12265	class II transactivator [Source:MGI Symbol;Acc:MGI:108445]	10.506	12.6651	11.9888	18.0223	19.8011	20.3739	1.49731
ENSMUSG00000003617	0.581572	0.0028051	0.0227698	Cp	12870	ceruloplasmin [Source:MGI Symbol;Acc:MGI:88476]	1.56936	1.96544	2.26058	4.48419	2.86095	2.76601	1.49648
ENSMUSG00000030208	0.581363	2.04715e-07	6.36604e-06	Emp1	13730	epithelial membrane protein 1 [Source:MGI Symbol;Acc:MGI:107941]	127.664	150.57	143.163	218.524	228.814	221.889	1.49626
ENSMUSG00000028874	0.581182	0.0012719	0.0120873	Fgr	14191	FGR proto-oncogene, Src family tyrosine kinase [Source:MGI Symbol;Acc:MGI:95527]	1.17793	1.53312	1.66692	2.79582	2.76667	1.93098	1.49607
ENSMUSG00000021250	0.580208	6.37772e-07	1.7436e-05	Fos	14281	FBJ osteosarcoma oncogene [Source:MGI Symbol;Acc:MGI:95574]	47.2986	54.9009	53.4072	79.2102	78.3041	79.0345	1.49506
ENSMUSG00000052609	0.579496	1.27098e-05	0.000246442	Plekhg3	263406	pleckstrin homology domain containing, family G (with RhoGef domain) member 3 [Source:MGI Symbol;Acc:MGI:2388284]	5.39222	6.70756	6.20183	9.19218	9.48313	10.236	1.49433
ENSMUSG00000036594	0.579388	7.46307e-07	1.98849e-05	H2-Aa	14960	histocompatibility 2, class II antigen A, alpha [Source:MGI Symbol;Acc:MGI:95895]	1449.99	1390.04	1437.73	1877.53	1809.99	1877.72	1.49422
ENSMUSG00000002107	0.578545	6.24962e-06	0.000129913	Celf2	14007	CUGBP, Elav-like family member 2 [Source:MGI Symbol;Acc:MGI:1338822]	3.09433	3.03123	3.01444	5.07014	5.56504	4.76683	1.49334
ENSMUSG00000047789	0.577522	0.000797661	0.00825346	Slc38a9	268706	solute carrier family 38, member 9 [Source:MGI Symbol;Acc:MGI:1918839]	1.5691	2.21416	1.46062	3.24437	2.70406	2.67555	1.49228
ENSMUSG00000049037	0.57709	0.00119257	0.0114656	Clec4a1	269799	C-type lectin domain family 4, member a1 [Source:MGI Symbol;Acc:MGI:3036291]	1.58775	2.36518	2.19811	3.62655	3.87616	3.06302	1.49184
ENSMUSG00000038481	0.576683	0.000110406	0.00155715	Cdk19	78334	cyclin-dependent kinase 19 [Source:MGI Symbol;Acc:MGI:1925584]	1.90417	2.70812	2.30825	3.55743	3.66912	3.61353	1.49142
ENSMUSG00000060147	0.575318	6.76053e-07	1.83521e-05	Serpinb6a	20719	serine (or cysteine) peptidase inhibitor, clade B, member 6a [Source:MGI Symbol;Acc:MGI:103123]	399.953	396.385	395.255	570.991	575.11	554.659	1.49001
ENSMUSG00000005087	0.574333	1.13644e-06	2.8943e-05	Cd44	12505	CD44 antigen [Source:MGI Symbol;Acc:MGI:88338]	5.30217	5.68282	5.61266	8.54214	9.40944	8.71234	1.48899
ENSMUSG00000066456	0.573975	0.00496141	0.0352679	Hmgn3	94353	high mobility group nucleosomal binding domain 3 [Source:MGI Symbol;Acc:MGI:2138069]	4.95892	5.1179	3.22937	5.80974	7.33581	7.0517	1.48862
ENSMUSG00000022389	0.573154	7.92576e-07	2.09724e-05	Tef	21685	thyrotroph embryonic factor [Source:MGI Symbol;Acc:MGI:98663]	31.501	33.8216	32.4091	52.6672	46.35	49.0165	1.48777
ENSMUSG00000028771	0.572938	1.526e-06	3.7699e-05	Ptpn12	19248	protein tyrosine phosphatase, non-receptor type 12 [Source:MGI Symbol;Acc:MGI:104673]	14.694	17.5787	17.2169	26.2333	26.7984	24.5107	1.48755
ENSMUSG00000022960	0.571266	0.0038083	0.0286928	Donson	60364	downstream neighbor of SON [Source:MGI Symbol;Acc:MGI:1890621]	7.36712	9.86696	7.17539	10.8198	17.1184	11.0407	1.48583
ENSMUSG00000018293	0.570131	2.57149e-07	7.86929e-06	Pfn1	18643	profilin 1 [Source:MGI Symbol;Acc:MGI:97549]	2028.3	1987.68	1976.02	2261.85	2357.61	2380.98	1.48466
ENSMUSG00000034610	0.568585	0.000176136	0.0023277	Tut4	230594	terminal uridylyl transferase 4 [Source:MGI Symbol;Acc:MGI:2445126]	5.61168	8.14303	6.76955	14.0363	12.0325	9.55973	1.48307
ENSMUSG00000028268	0.565607	5.34443e-06	0.000112722	Gbp3	55932	guanylate binding protein 3 [Source:MGI Symbol;Acc:MGI:1926263]	8.71831	8.20855	8.47208	13.6081	12.6227	12.8569	1.48001
ENSMUSG00000040511	0.564646	0.00028051	0.00346865	Pvr	52118	poliovirus receptor [Source:MGI Symbol;Acc:MGI:107741]	5.887	6.4145	8.05152	9.36477	11.9938	9.56751	1.47902
ENSMUSG00000021903	0.56373	0.00121138	0.0115789	Galnt15	78754	polypeptide N-acetylgalactosaminyltransferase 15 [Source:MGI Symbol;Acc:MGI:1926004]	0.644681	0.662365	0.702384	1.0791	1.31284	0.878833	1.47809
ENSMUSG00000046879	0.563039	4.08909e-07	1.18831e-05	Irgm1	15944	immunity-related GTPase family M member 1 [Source:MGI Symbol;Acc:MGI:107567]	46.7975	50.7169	46.6506	71.0748	74.653	74.9963	1.47738
ENSMUSG00000039908	0.562871	0.000577849	0.00635617	Slc26a11	268512	solute carrier family 26, member 11 [Source:MGI Symbol;Acc:MGI:2444589]	1.97722	2.01424	2.73447	4.14934	3.35336	3.57234	1.47721
ENSMUSG00000040751	0.562624	0.000362959	0.00428603	Lat2	56743	linker for activation of T cells family, member 2 [Source:MGI Symbol;Acc:MGI:1926479]	8.46735	9.43056	7.99878	14.4456	11.6694	15.2553	1.47695
ENSMUSG00000053411	0.559594	1.11659e-06	2.85635e-05	Cbx7	52609	chromobox 7 [Source:MGI Symbol;Acc:MGI:1196439]	9.64845	10.0588	10.3321	15.0461	15.5534	15.8601	1.47385
ENSMUSG00000025877	0.559436	0.00117795	0.0113724	Hk3	212032	hexokinase 3 [Source:MGI Symbol;Acc:MGI:2670962]	1.09002	1.18538	1.23687	1.60224	2.15531	2.22583	1.47369
ENSMUSG00000040195	0.55934	0.000207326	0.00267254	Nemp1	72243	nuclear envelope integral membrane protein 1 [Source:MGI Symbol;Acc:MGI:2446113]	3.65374	3.23195	3.84698	6.13006	5.52172	5.84216	1.47359
ENSMUSG00000040195	0.55934	0.000207326	0.00267254	Nemp1	210035	nuclear envelope integral membrane protein 1 [Source:MGI Symbol;Acc:MGI:2446113]	3.65374	3.23195	3.84698	6.13006	5.52172	5.84216	1.47359
ENSMUSG00000028382	0.5591	1.22393e-06	3.09659e-05	Ptbp3	230257	polypyrimidine tract binding protein 3 [Source:MGI Symbol;Acc:MGI:1923334]	29.1155	35.9759	34.8341	49.2625	51.13	45.6519	1.47335
ENSMUSG00000049988	0.558395	0.00355739	0.0272521	Lrrc25	211228	leucine rich repeat containing 25 [Source:MGI Symbol;Acc:MGI:2445284]	2.05358	1.70817	2.27798	3.33068	2.37868	3.75587	1.47263
ENSMUSG00000040658	0.557864	0.000541177	0.00600342	Dnph1	381101	2'-deoxynucleoside 5'-phosphate N-hydrolase 1 [Source:MGI Symbol;Acc:MGI:3039376]	5.3491	5.75419	7.6284	9.23424	9.64418	9.64133	1.47209
ENSMUSG00000062210	0.556012	5.4507e-06	0.000114753	Tnfaip8	106869	tumor necrosis factor, alpha-induced protein 8 [Source:MGI Symbol;Acc:MGI:2147191]	10.2433	11.274	10.3915	16.2282	17.6452	16.9346	1.4702
ENSMUSG00000037465	0.553481	9.73645e-06	0.000193671	Klf10	21847	Kruppel-like factor 10 [Source:MGI Symbol;Acc:MGI:1101353]	10.0331	9.6038	11.1518	17.9215	17.3941	15.5241	1.46762
ENSMUSG00000027806	0.552963	3.75325e-06	8.29526e-05	Tsc22d2	72033	TSC22 domain family, member 2 [Source:MGI Symbol;Acc:MGI:1919283]	4.239	5.00187	5.15314	7.25512	7.91732	7.26616	1.4671
ENSMUSG00000002111	0.552384	7.45704e-05	0.00113648	Spi1	20375	spleen focus forming virus (SFFV) proviral integration oncogene [Source:MGI Symbol;Acc:MGI:98282]	5.51837	5.12688	5.32385	7.85447	8.79722	8.53892	1.46651
ENSMUSG00000042133	0.551742	0.00327968	0.0256179	Ppig	228005	peptidyl-prolyl isomerase G (cyclophilin G) [Source:MGI Symbol;Acc:MGI:2445173]	8.12325	8.47939	9.99596	12.6259	17.3521	10.5619	1.46585
ENSMUSG00000058258	0.551139	6.79829e-07	1.84112e-05	Idi1	319554	isopentenyl-diphosphate delta isomerase [Source:MGI Symbol;Acc:MGI:2442264]	36.0298	40.9013	36.751	56.2459	56.221	51.4691	1.46524
ENSMUSG00000037411	0.54978	0.00580637	0.0399929	Serpine1	18787	serine (or cysteine) peptidase inhibitor, clade E, member 1 [Source:MGI Symbol;Acc:MGI:97608]	0.606304	0.543084	0.635221	0.971759	1.15398	0.740289	1.46386
ENSMUSG00000029570	0.547735	9.26128e-05	0.00134399	Lfng	16848	LFNG O-fucosylpeptide 3-beta-N-acetylglucosaminyltransferase [Source:MGI Symbol;Acc:MGI:1095413]	3.37786	3.79199	3.91361	6.09577	5.82567	5.54913	1.46179
ENSMUSG00000060671	0.547091	0.000300332	0.00367373	Atp8b2	54667	ATPase, class I, type 8B, member 2 [Source:MGI Symbol;Acc:MGI:1859660]	3.08097	2.97656	3.08966	4.10625	5.38177	4.55866	1.46114
ENSMUSG00000051735	0.546693	0.00018375	0.00240046	Rinl	320435	Ras and Rab interactor-like [Source:MGI Symbol;Acc:MGI:2444024]	7.08627	7.73047	7.69861	9.83661	12.8432	13.6855	1.46073
ENSMUSG00000022377	0.54661	4.6582e-05	0.00075586	Asap1	13196	ArfGAP with SH3 domain, ankyrin repeat and PH domain1 [Source:MGI Symbol;Acc:MGI:1342335]	4.56498	5.19075	6.02328	7.84916	8.07862	8.12695	1.46065
ENSMUSG00000032020	0.546039	0.000464888	0.00525825	Ubash3b	72828	ubiquitin associated and SH3 domain containing, B [Source:MGI Symbol;Acc:MGI:1920078]	0.799092	0.865193	0.875729	1.61921	1.29923	1.17833	1.46007
ENSMUSG00000003812	0.545152	0.0013654	0.0127655	Dnase2a	13423	deoxyribonuclease II alpha [Source:MGI Symbol;Acc:MGI:1329019]	4.01304	5.34105	5.7255	6.55999	8.46938	8.52094	1.45917
ENSMUSG00000003812	0.545152	0.0013654	0.0127655	Dnase2a	100503676	deoxyribonuclease II alpha [Source:MGI Symbol;Acc:MGI:1329019]	4.01304	5.34105	5.7255	6.55999	8.46938	8.52094	1.45917
ENSMUSG00000069874	0.544272	5.58007e-06	0.00011705	Irgm2	54396	immunity-related GTPase family M member 2 [Source:MGI Symbol;Acc:MGI:1926262]	33.6836	38.7363	37.3136	49.7141	53.5034	47.7074	1.45828
ENSMUSG00000026723	0.54251	0.0027647	0.0224939	Trdmt1	13434	tRNA aspartic acid methyltransferase 1 [Source:MGI Symbol;Acc:MGI:1274787]	0.828198	1.09812	0.955383	1.34161	1.69001	1.87777	1.4565
ENSMUSG00000015501	0.541513	0.000104165	0.00148548	Hivep2	15273	human immunodeficiency virus type I enhancer binding protein 2 [Source:MGI Symbol;Acc:MGI:1338076]	1.70225	2.21758	1.96379	2.88124	3.06224	3.46167	1.4555
ENSMUSG00000025153	0.541305	2.31544e-05	0.000411606	Fasn	14104	fatty acid synthase [Source:MGI Symbol;Acc:MGI:95485]	30.3117	32.0148	32.0394	41.064	47.7357	47.3785	1.45529
ENSMUSG00000022562	0.541091	0.000666978	0.00711176	Oplah	75475	5-oxoprolinase (ATP-hydrolysing) [Source:MGI Symbol;Acc:MGI:1922725]	6.70256	7.65894	5.35416	9.66589	11.012	10.0574	1.45507
ENSMUSG00000015405	0.541078	2.8852e-07	8.73664e-06	Ace2	70008	angiotensin I converting enzyme (peptidyl-dipeptidase A) 2 [Source:MGI Symbol;Acc:MGI:1917258]	463.514	503.099	465.695	614.96	629.255	601.437	1.45506
ENSMUSG00000064373	0.54078	2.91445e-07	8.75624e-06	Selenop	20363	selenoprotein P [Source:MGI Symbol;Acc:MGI:894288]	743.981	810.401	776.789	967.522	993.301	969.75	1.45476
ENSMUSG00000066677	0.540618	0.00415653	0.0307594	Ifi208	100033459	interferon activated gene 208 [Source:MGI Symbol;Acc:MGI:2442822]	0.504551	0.812824	0.709274	1.05767	1.21801	1.2373	1.4546
ENSMUSG00000022678	0.539825	1.76301e-05	0.000327006	Nde1	67203	nudE neurodevelopment protein 1 [Source:MGI Symbol;Acc:MGI:1914453]	7.2446	8.1394	8.7678	11.7066	12.3126	12.1991	1.4538
ENSMUSG00000066406	0.538126	0.00014976	0.00202937	Akap13	75547	A kinase (PRKA) anchor protein 13 [Source:MGI Symbol;Acc:MGI:2676556]	4.51317	5.84686	6.51081	9.07983	9.0095	8.66766	1.45209
ENSMUSG00000016756	0.537629	0.000170689	0.00227395	Cmah	12763	cytidine monophospho-N-acetylneuraminic acid hydroxylase [Source:MGI Symbol;Acc:MGI:103227]	1.3296	1.96247	1.68186	2.80799	2.47991	2.74077	1.45159
ENSMUSG00000022220	0.537362	0.000421112	0.0048681	Adcy4	104110	adenylate cyclase 4 [Source:MGI Symbol;Acc:MGI:99674]	1.2212	1.43824	1.36572	2.10214	2.25548	2.029	1.45132
ENSMUSG00000004698	0.53604	0.000660396	0.00705462	Hdac9	79221	histone deacetylase 9 [Source:MGI Symbol;Acc:MGI:1931221]	0.689005	0.962383	0.817859	1.31711	1.37069	1.34125	1.44999
ENSMUSG00000008090	0.535613	0.0046818	0.0336956	Fgfrl1	116701	fibroblast growth factor receptor-like 1 [Source:MGI Symbol;Acc:MGI:2150920]	4.5657	5.95695	7.51652	7.34803	9.67715	9.94079	1.44956
ENSMUSG00000040940	0.535404	1.09261e-05	0.000214378	Arhgef1	16801	Rho guanine nucleotide exchange factor (GEF) 1 [Source:MGI Symbol;Acc:MGI:1353510]	44.331	47.9856	46.5895	71.5152	76.0518	67.6078	1.44935
ENSMUSG00000025647	0.534787	2.03066e-05	0.000368361	Shisa5	66940	shisa family member 5 [Source:MGI Symbol;Acc:MGI:1915044]	109.623	125.427	129.801	170.351	171.572	160.376	1.44873
ENSMUSG00000018169	0.534275	0.00204638	0.0176828	Mfng	17305	MFNG O-fucosylpeptide 3-beta-N-acetylglucosaminyltransferase [Source:MGI Symbol;Acc:MGI:1095404]	3.3831	4.10266	4.73754	5.30617	6.31916	6.74467	1.44821
ENSMUSG00000031016	0.533446	4.32731e-05	0.000710159	Wee1	22390	WEE 1 homolog 1 (S. pombe) [Source:MGI Symbol;Acc:MGI:103075]	5.5061	5.91723	4.76818	9.10637	9.07174	8.20926	1.44738
ENSMUSG00000026430	0.532859	0.000671023	0.00714829	Rassf5	54354	Ras association (RalGDS/AF-6) domain family member 5 [Source:MGI Symbol;Acc:MGI:1926375]	4.20824	5.35157	4.30685	7.23941	7.5298	6.57794	1.44679
ENSMUSG00000048546	0.532816	3.26451e-06	7.37025e-05	Tob2	57259	transducer of ERBB2, 2 [Source:MGI Symbol;Acc:MGI:1888525]	15.6003	16.2635	18.2437	25.2245	26.1085	25.672	1.44675
ENSMUSG00000069792	0.532657	0.000775093	0.00809253	Wfdc17	100034251	WAP four-disulfide core domain 17 [Source:MGI Symbol;Acc:MGI:3649773]	5.95085	6.82908	7.64867	11.0218	12.1878	10.0161	1.44659
ENSMUSG00000052384	0.531571	0.000421993	0.00487341	Nrros	224109	negative regulator of reactive oxygen species [Source:MGI Symbol;Acc:MGI:2445095]	2.55578	2.58222	2.40532	4.48819	3.61166	4.257	1.4455
ENSMUSG00000027339	0.531221	8.727e-05	0.00128751	Rassf2	215653	Ras association (RalGDS/AF-6) domain family member 2 [Source:MGI Symbol;Acc:MGI:2442060]	5.3049	4.96312	5.51878	8.54334	7.33722	8.20433	1.44515
ENSMUSG00000020134	0.53012	2.70643e-06	6.27422e-05	Peli1	67245	pellino 1 [Source:MGI Symbol;Acc:MGI:1914495]	22.1014	26.7064	25.6819	36.0896	38.6091	36.8745	1.44405
ENSMUSG00000031375	0.529551	1.09795e-05	0.000215061	Bgn	12111	biglycan [Source:MGI Symbol;Acc:MGI:88158]	22.4741	23.2608	26.1058	39.1032	34.1599	35.1152	1.44348
ENSMUSG00000041147	0.528776	0.00626279	0.0422784	Brca2	12190	breast cancer 2, early onset [Source:MGI Symbol;Acc:MGI:109337]	2.76416	2.01419	2.49211	3.95825	3.65094	4.11625	1.4427
ENSMUSG00000112237	0.528179	0.00687022	0.0453103	D630033A02Rik		RIKEN cDNA D630033A02 gene [Source:MGI Symbol;Acc:MGI:3028060]	7.29072	4.81051	6.42802	9.29481	10.527	8.27886	1.44211
ENSMUSG00000036894	0.527027	3.6609e-05	0.000613892	Rap2b	74012	RAP2B, member of RAS oncogene family [Source:MGI Symbol;Acc:MGI:1921262]	2.41573	2.37459	2.14846	3.76455	3.6941	4.01313	1.44096
ENSMUSG00000057110	0.527011	1.56716e-05	0.000295913	Cntrl	26920	centriolin [Source:MGI Symbol;Acc:MGI:1889576]	5.45875	6.53279	6.72005	10.012	9.55183	9.57045	1.44094
ENSMUSG00000021481	0.526746	0.000169802	0.00226475	Zfp346	26919	zinc finger protein 346 [Source:MGI Symbol;Acc:MGI:1349417]	3.67147	4.30557	4.13642	6.86549	6.18044	5.7544	1.44068
ENSMUSG00000045165	0.526698	0.00024324	0.00305693	AI467606	101602	expressed sequence AI467606 [Source:MGI Symbol;Acc:MGI:2141979]	4.36881	4.96015	4.82981	7.30016	6.77142	7.69748	1.44063
ENSMUSG00000031387	0.526396	0.00659052	0.0439	Renbp	19703	renin binding protein [Source:MGI Symbol;Acc:MGI:105940]	3.61966	2.33538	3.17953	5.22147	4.63863	6.13325	1.44033
ENSMUSG00000035208	0.525712	0.00243148	0.0202983	Slfn8	276950	schlafen 8 [Source:MGI Symbol;Acc:MGI:2672859]	1.04716	1.21987	1.26617	2.09607	2.14908	1.44876	1.43964
ENSMUSG00000063286	0.525686	1.66639e-05	0.000311752	Gvin-ps7	668139	GTPase, very large interferon inducible, pseudogene 7 [Source:MGI Symbol;Acc:MGI:3644223]	3.67511	4.06448	3.59345	6.36607	6.86916	5.56548	1.43962
ENSMUSG00000037253	0.52546	1.55617e-05	0.000294321	Mex3c	240396	mex3 RNA binding family member C [Source:MGI Symbol;Acc:MGI:2652843]	13.6083	14.2661	13.9484	21.9592	24.1004	19.2984	1.43939
ENSMUSG00000034595	0.525164	4.25933e-05	0.000701998	Ppp1r18	76448	protein phosphatase 1, regulatory subunit 18 [Source:MGI Symbol;Acc:MGI:1923698]	13.8821	11.9956	14.7224	19.2485	21.1941	22.7115	1.4391
ENSMUSG00000040147	0.522558	8.72583e-06	0.000175991	Maob	109731	monoamine oxidase B [Source:MGI Symbol;Acc:MGI:96916]	26.4986	32.0711	29.0869	42.5276	44.9122	40.4343	1.4365
ENSMUSG00000026496	0.521774	1.66996e-05	0.000311752	Parp1	11545	poly (ADP-ribose) polymerase family, member 1 [Source:MGI Symbol;Acc:MGI:1340806]	6.71949	6.87909	7.41076	11.0438	9.82198	10.6297	1.43572
ENSMUSG00000031808	0.521538	0.00116322	0.0113037	Slc27a1	26457	solute carrier family 27 (fatty acid transporter), member 1 [Source:MGI Symbol;Acc:MGI:1347098]	5.84938	7.83495	8.07056	11.4198	12.7095	10.1357	1.43548
ENSMUSG00000030579	0.520836	6.10704e-05	0.000954701	Tyrobp	22177	TYRO protein tyrosine kinase binding protein [Source:MGI Symbol;Acc:MGI:1277211]	29.9834	30.4456	33.6959	50.5054	50.9537	48.1353	1.43479
ENSMUSG00000062753	0.520456	0.000357507	0.00422598	AI413582	106672	expressed sequence AI413582 [Source:MGI Symbol;Acc:MGI:2146839]	13.4638	11.2764	14.3521	18.9833	19.9537	19.8253	1.43441
ENSMUSG00000028134	0.518843	0.000877559	0.00894382	Ptbp2	56195	polypyrimidine tract binding protein 2 [Source:MGI Symbol;Acc:MGI:1860489]	6.10769	9.49003	6.49992	10.7745	13.8216	11.0772	1.43281
ENSMUSG00000068227	0.518024	0.000180087	0.00236367	Il2rb	16185	interleukin 2 receptor, beta chain [Source:MGI Symbol;Acc:MGI:96550]	3.35379	3.35211	2.91914	4.92847	5.04746	4.95772	1.43199
ENSMUSG00000070348	0.517157	3.0642e-06	7.00034e-05	Ccnd1	12443	cyclin D1 [Source:MGI Symbol;Acc:MGI:88313]	23.9275	25.5789	25.3857	37.7616	37.0551	37.1735	1.43113
ENSMUSG00000022043	0.516146	2.05778e-05	0.000372598	Trim35	66854	tripartite motif-containing 35 [Source:MGI Symbol;Acc:MGI:1914104]	5.02011	4.92882	5.15488	8.31106	8.15612	7.82736	1.43013
ENSMUSG00000032322	0.515986	0.000378021	0.0044457	Pstpip1	19200	proline-serine-threonine phosphatase-interacting protein 1 [Source:MGI Symbol;Acc:MGI:1321396]	3.54147	4.04822	4.16949	5.61305	5.85934	6.34711	1.42997
ENSMUSG00000021127	0.515917	6.97843e-06	0.000144284	Zfp36l1		zinc finger protein 36, C3H type-like 1 [Source:MGI Symbol;Acc:MGI:107946]	12.9922	14.1947	14.7398	22.6572	21.8987	21.0656	1.4299
ENSMUSG00000023249	0.515687	0.00191977	0.0167664	Parp3	235587	poly (ADP-ribose) polymerase family, member 3 [Source:MGI Symbol;Acc:MGI:1891258]	12.5326	10.4549	12.2366	21.1393	19.0639	14.6857	1.42967
ENSMUSG00000048154	0.514552	8.56835e-05	0.00127159	Kmt2d	381022	lysine (K)-specific methyltransferase 2D [Source:MGI Symbol;Acc:MGI:2682319]	13.7675	16.6039	16.025	21.1668	20.6729	22.0687	1.42855
ENSMUSG00000045763	0.514007	0.000505733	0.00564859	Basp1	70350	brain abundant, membrane attached signal protein 1 [Source:MGI Symbol;Acc:MGI:1917600]	5.38851	6.54846	5.31442	8.5466	9.27111	8.51765	1.42801
ENSMUSG00000025959	0.513986	0.00056752	0.00626553	Klf7	93691	Kruppel-like factor 7 (ubiquitous) [Source:MGI Symbol;Acc:MGI:1935151]	1.56615	1.95107	2.17244	3.00986	2.68875	2.89267	1.42799
ENSMUSG00000035725	0.51343	0.00143184	0.0132153	Prkx	19108	protein kinase, X-linked [Source:MGI Symbol;Acc:MGI:1309999]	3.44444	5.27306	4.21887	6.24979	7.45374	6.49995	1.42744
ENSMUSG00000025323	0.51221	0.00099519	0.00990888	Sp4	20688	trans-acting transcription factor 4 [Source:MGI Symbol;Acc:MGI:107595]	0.716452	0.899404	0.976181	1.35658	1.46572	1.39783	1.42623
ENSMUSG00000028927	0.512058	0.00662301	0.0440554	Padi2	18600	peptidyl arginine deiminase, type II [Source:MGI Symbol;Acc:MGI:1338892]	1.30157	1.25456	0.988798	1.76851	2.10193	1.54948	1.42608
ENSMUSG00000032231	0.511599	1.2314e-06	3.10868e-05	Anxa2	12306	annexin A2 [Source:MGI Symbol;Acc:MGI:88246]	1039.86	979.469	1029.48	1259.75	1297.5	1274.53	1.42563
ENSMUSG00000054520	0.510676	8.19238e-05	0.00122296	Sh3bp2	24055	SH3-domain binding protein 2 [Source:MGI Symbol;Acc:MGI:1346349]	5.18232	4.64461	5.57284	7.64833	8.51092	8.12556	1.42472
ENSMUSG00000048410	0.509508	0.000229285	0.0029072	Zfp407	240476	zinc finger protein 407 [Source:MGI Symbol;Acc:MGI:2685179]	0.963441	1.32783	1.13177	2.01528	1.88745	1.90768	1.42356
ENSMUSG00000029994	0.509293	0.00190944	0.0167141	Anxa4	11746	annexin A4 [Source:MGI Symbol;Acc:MGI:88030]	547.757	606.21	548.695	722.557	756.668	644.991	1.42335
ENSMUSG00000041642	0.507308	8.49211e-05	0.00126254	Kif21b		kinesin family member 21B [Source:MGI Symbol;Acc:MGI:109234]	5.58426	6.67516	6.60794	9.01604	10.0531	8.96747	1.4214
ENSMUSG00000022351	0.506097	6.62371e-05	0.00102437	Sqle	20775	squalene epoxidase [Source:MGI Symbol;Acc:MGI:109296]	24.0639	26.4968	22.7305	37.0931	40.7754	34.4634	1.4202
ENSMUSG00000028245	0.505749	0.00038481	0.00450716	Nsmaf	18201	neutral sphingomyelinase (N-SMase) activation associated factor [Source:MGI Symbol;Acc:MGI:1341864]	9.19258	10.6672	9.23156	13.7714	17.7645	14.5409	1.41986
ENSMUSG00000020021	0.504921	0.000640441	0.00688959	Fgd6	13998	FYVE, RhoGEF and PH domain containing 6 [Source:MGI Symbol;Acc:MGI:1261419]	2.87487	4.17364	3.55813	5.21859	5.54789	5.13753	1.41905
ENSMUSG00000020178	0.504814	0.00198976	0.0172731	Adora2a	11540	adenosine A2a receptor [Source:MGI Symbol;Acc:MGI:99402]	1.45104	1.48496	1.82751	2.28448	2.48018	2.63564	1.41894
ENSMUSG00000020911	0.504243	0.00288239	0.0232222	Krt19	16669	keratin 19 [Source:MGI Symbol;Acc:MGI:96693]	815.146	688.574	758.113	923.584	893.519	938.626	1.41838
ENSMUSG00000026715	0.503476	0.00602353	0.0411935	Serpinc1	11905	serine (or cysteine) peptidase inhibitor, clade C (antithrombin), member 1 [Source:MGI Symbol;Acc:MGI:88095]	0.825392	0.876361	0.587547	1.22155	1.40098	1.30807	1.41762
ENSMUSG00000003348	0.503401	0.00185329	0.0163515	Mob3a	208228	MOB kinase activator 3A [Source:MGI Symbol;Acc:MGI:3050117]	15.1527	11.5021	12.9442	22.4365	15.9721	20.6795	1.41755
ENSMUSG00000074071	0.502868	0.000716991	0.00757503	Fam169b	434197	family with sequence similarity 169, member B [Source:MGI Symbol;Acc:MGI:3644026]	2.42191	2.393	2.29652	3.86684	3.4123	4.28311	1.41703
ENSMUSG00000047604	0.502569	1.82489e-05	0.000336322	Frat2	212398	frequently rearranged in advanced T cell lymphomas 2 [Source:MGI Symbol;Acc:MGI:2673967]	21.4012	19.1649	20.4576	30.6016	31.8271	30.6783	1.41673
ENSMUSG00000026104	0.50215	4.87102e-06	0.000103685	Stat1	20846	signal transducer and activator of transcription 1 [Source:MGI Symbol;Acc:MGI:103063]	64.0224	71.336	68.1682	104.006	115.35	105.398	1.41632
ENSMUSG00000066442	0.501938	0.00704489	0.0461277	Mthfs	107885	5, 10-methenyltetrahydrofolate synthetase [Source:MGI Symbol;Acc:MGI:1340032]	8.71422	6.81556	7.00494	12.5669	10.9774	10.9496	1.41611
ENSMUSG00000042510	0.501104	1.02242e-05	0.000202674	AA986860	212439	expressed sequence AA986860 [Source:MGI Symbol;Acc:MGI:2138143]	19.5911	21.3573	22.8409	32.7831	31.9338	33.2272	1.4153
ENSMUSG00000029171	0.500373	1.1606e-05	0.000226563	Pgm2	66681	phosphoglucomutase 2 [Source:MGI Symbol;Acc:MGI:97564]	54.0301	60.2186	60.3893	82.8633	81.3772	84.5704	1.41458
ENSMUSG00000040345	0.500365	7.05281e-05	0.00108203	Arhgap9	216445	Rho GTPase activating protein 9 [Source:MGI Symbol;Acc:MGI:2143764]	8.82501	8.07112	8.10927	12.9474	13.3859	12.4596	1.41457
ENSMUSG00000037419	0.500113	3.16179e-05	0.000539609	Endod1	71946	endonuclease domain containing 1 [Source:MGI Symbol;Acc:MGI:1919196]	4.47745	4.82442	4.83991	7.71739	7.19483	7.33651	1.41432
ENSMUSG00000005774	0.499697	0.000680916	0.0072403	Rfx5	53970	regulatory factor X, 5 (influences HLA class II expression) [Source:MGI Symbol;Acc:MGI:1858421]	3.48326	4.79217	3.74309	6.51801	6.49913	6.02846	1.41392
ENSMUSG00000045934	0.49924	0.000123016	0.00171821	Mtmr11	194126	myotubularin related protein 11 [Source:MGI Symbol;Acc:MGI:2652817]	22.1394	28.6013	25.658	38.7562	37.8118	37.321	1.41347
ENSMUSG00000031903	0.498928	0.00130506	0.0123111	Pla2g15	192654	phospholipase A2, group XV [Source:MGI Symbol;Acc:MGI:2178076]	2.2059	1.89879	2.30732	3.41923	2.9441	3.00397	1.41316
ENSMUSG00000037679	0.498827	4.97042e-05	0.00079866	Inf2	70435	inverted formin, FH2 and WH2 domain containing [Source:MGI Symbol;Acc:MGI:1917685]	8.31098	8.20309	8.74874	13.9929	11.7444	14.0058	1.41306
ENSMUSG00000004317	0.497918	9.85245e-05	0.0014173	Clcn5	12728	chloride channel, voltage-sensitive 5 [Source:MGI Symbol;Acc:MGI:99486]	5.70956	7.30883	7.52662	10.2855	10.2711	9.47475	1.41217
ENSMUSG00000028893	0.497212	0.000683136	0.00725284	Sesn2		sestrin 2 [Source:MGI Symbol;Acc:MGI:2651874]	2.39063	1.88258	2.37524	3.2383	3.41769	3.45059	1.41148
ENSMUSG00000019997	0.497055	0.00168369	0.0150931	Ccn2	14219	cellular communication network factor 2 [Source:MGI Symbol;Acc:MGI:95537]	2.32294	2.33589	2.09163	2.98335	3.51266	3.84132	1.41133
ENSMUSG00000039157	0.496654	2.93846e-05	0.000505232	Fam102a		family with sequence similarity 102, member A [Source:MGI Symbol;Acc:MGI:2138935]	46.0896	50.6291	52.2173	75.6699	77.5487	74.3762	1.41094
ENSMUSG00000029070	0.49634	0.000557621	0.00616214	Mxra8	74761	matrix-remodelling associated 8 [Source:MGI Symbol;Acc:MGI:1922011]	8.19601	9.47103	8.32136	12.777	15.1908	11.9721	1.41063
ENSMUSG00000038495	0.496197	0.000300777	0.00367373	Otud7b	229603	OTU domain containing 7B [Source:MGI Symbol;Acc:MGI:2654703]	6.4467	8.49227	8.34575	11.2311	13.2854	10.9616	1.41049
ENSMUSG00000075284	0.496036	0.000161963	0.00217528	Wipf1	215280	WAS/WASL interacting protein family, member 1 [Source:MGI Symbol;Acc:MGI:2178801]	7.39221	8.84769	9.72483	13.0789	13.858	12.3845	1.41033
ENSMUSG00000020758	0.495563	6.33101e-05	0.000984378	Itgb4	192897	integrin beta 4 [Source:MGI Symbol;Acc:MGI:96613]	26.2293	31.2917	30.2572	41.5897	41.0371	41.0683	1.40987
ENSMUSG00000021775	0.494724	1.77057e-05	0.000327882	Nr1d2	353187	nuclear receptor subfamily 1, group D, member 2 [Source:MGI Symbol;Acc:MGI:2449205]	20.0866	24.6292	23.3918	35.2865	34.932	31.2325	1.40905
ENSMUSG00000025225	0.493411	3.63578e-05	0.000610567	Nfkb2	18034	nuclear factor of kappa light polypeptide gene enhancer in B cells 2, p49/p100 [Source:MGI Symbol;Acc:MGI:1099800]	11.2145	11.9712	12.1118	17.0871	16.7111	19.2132	1.40777
ENSMUSG00000037443	0.493234	2.3608e-05	0.000417098	Cep85	70012	centrosomal protein 85 [Source:MGI Symbol;Acc:MGI:1917262]	366.047	321.001	342.26	466.874	445.133	471.49	1.4076
ENSMUSG00000000278	0.492928	2.19672e-05	0.00039476	Scpep1	74617	serine carboxypeptidase 1 [Source:MGI Symbol;Acc:MGI:1921867]	16.6541	18.3122	17.8208	25.7632	26.5804	27.0568	1.4073
ENSMUSG00000020189	0.492407	0.000736693	0.0077477	Osbpl8	237542	oxysterol binding protein-like 8 [Source:MGI Symbol;Acc:MGI:2443807]	1.23465	1.75242	1.58741	2.19907	2.64379	2.69821	1.40679
ENSMUSG00000050912	0.489244	4.32585e-05	0.000710159	Tmem123	71929	transmembrane protein 123 [Source:MGI Symbol;Acc:MGI:1919179]	12.5876	14.2963	13.6906	21.2444	21.8913	18.6098	1.40371
ENSMUSG00000024610	0.489195	3.39456e-06	7.56042e-05	Cd74	16149	CD74 antigen (invariant polypeptide of major histocompatibility complex, class II antigen-associated) [Source:MGI Symbol;Acc:MGI:96534]	3009.7	2776.99	3060.91	3866.81	3677.49	3880.62	1.40366
ENSMUSG00000025290	0.488513	0.00382025	0.0287503	Rps24	20088	ribosomal protein S24 [Source:MGI Symbol;Acc:MGI:98147]	923.635	875.215	939.57	1058.15	1062.58	1197.26	1.403
ENSMUSG00000033943	0.488353	0.00594216	0.0407578	Mga	29808	MAX gene associated [Source:MGI Symbol;Acc:MGI:1352483]	0.965063	1.83379	1.56737	2.1684	2.51183	2.139	1.40284
ENSMUSG00000035824	0.487728	0.00023751	0.00299798	Tk2	57813	thymidine kinase 2, mitochondrial [Source:MGI Symbol;Acc:MGI:1913266]	4.82673	4.93874	4.96359	8.03869	7.22855	7.60302	1.40224
ENSMUSG00000031133	0.487306	0.00204434	0.0176803	Arhgef6	73341	Rac/Cdc42 guanine nucleotide exchange factor (GEF) 6 [Source:MGI Symbol;Acc:MGI:1920591]	2.52177	3.45386	3.07218	4.97566	6.00932	4.09167	1.40182
ENSMUSG00000027397	0.487013	0.000144562	0.00197608	Slc20a1	20515	solute carrier family 20, member 1 [Source:MGI Symbol;Acc:MGI:108392]	17.8622	21.7087	21.0322	29.0388	29.4914	31.5221	1.40154
ENSMUSG00000032688	0.486115	0.00094887	0.0095608	Malt1	240354	MALT1 paracaspase [Source:MGI Symbol;Acc:MGI:2445027]	2.43607	3.20807	3.5066	4.76226	5.74664	4.59341	1.40067
ENSMUSG00000032410	0.486061	8.33167e-05	0.00124189	Xrn1	24127	5'-3' exoribonuclease 1 [Source:MGI Symbol;Acc:MGI:891964]	3.44308	4.02594	3.77314	5.62263	5.74291	6.15855	1.40062
ENSMUSG00000049313	0.485983	0.000159466	0.00214674	Sorl1	20660	sortilin-related receptor, LDLR class A repeats-containing [Source:MGI Symbol;Acc:MGI:1202296]	3.42144	4.25952	4.22136	5.7304	6.10251	6.04085	1.40054
ENSMUSG00000059288	0.485689	0.000314823	0.00379928	Cdyl	12593	chromodomain protein, Y chromosome-like [Source:MGI Symbol;Acc:MGI:1339956]	2.69346	3.22722	3.32131	4.51851	4.99553	4.76944	1.40025
ENSMUSG00000118642	0.48533	0.00169033	0.0151265	AY036118		cDNA sequence AY036118 [Source:MGI Symbol;Acc:MGI:2158419]	318.64	288.088	257.193	382.196	461.091	347.322	1.39991
ENSMUSG00000054675	0.484281	0.00578889	0.0399202	Tmem119	231633	transmembrane protein 119 [Source:MGI Symbol;Acc:MGI:2385228]	2.80632	3.33968	4.3892	5.96029	5.21122	4.77554	1.39889
ENSMUSG00000021754	0.483566	0.00149319	0.0136721	Map3k1	26401	mitogen-activated protein kinase kinase kinase 1 [Source:MGI Symbol;Acc:MGI:1346872]	5.24188	7.56464	5.68532	8.54836	9.95611	9.44969	1.3982
ENSMUSG00000011382	0.483363	0.00133474	0.012559	Dhdh	71755	dihydrodiol dehydrogenase (dimeric) [Source:MGI Symbol;Acc:MGI:1919005]	0.790203	0.900981	0.724257	1.29412	1.4127	1.24214	1.398
ENSMUSG00000001467	0.483191	2.63139e-05	0.000459279	Cyp51	13121	cytochrome P450, family 51 [Source:MGI Symbol;Acc:MGI:106040]	20.6586	21.1314	20.5863	31.4474	30.5424	30.8285	1.39783
ENSMUSG00000019843	0.483135	0.000265228	0.00330091	Fyn	14360	Fyn proto-oncogene [Source:MGI Symbol;Acc:MGI:95602]	7.30471	8.55546	7.02035	10.9997	12.8605	10.9352	1.39778
ENSMUSG00000031885	0.482852	0.000174616	0.00231291	Cbfb	12400	core binding factor beta [Source:MGI Symbol;Acc:MGI:99851]	8.74394	9.96401	10.6074	15.904	14.3085	13.0362	1.3975
ENSMUSG00000027510	0.482253	7.536e-05	0.001147	Rbm38	56190	RNA binding motif protein 38 [Source:MGI Symbol;Acc:MGI:1889294]	15.1486	14.438	15.9012	23.1356	22.6924	21.2027	1.39692
ENSMUSG00000030096	0.481498	0.000229509	0.0029072	Slc6a6	21366	solute carrier family 6 (neurotransmitter transporter, taurine), member 6 [Source:MGI Symbol;Acc:MGI:98488]	19.9472	23.9539	25.3091	33.4641	34.1234	32.0382	1.39619
ENSMUSG00000014361	0.481497	8.34641e-05	0.00124248	Mertk	17289	MER proto-oncogene tyrosine kinase [Source:MGI Symbol;Acc:MGI:96965]	20.5886	24.2644	26.4676	32.6487	34.8296	31.4125	1.39619
ENSMUSG00000026399	0.480564	5.97652e-05	0.00093811	Cd55	13136	CD55 molecule, decay accelerating factor for complement [Source:MGI Symbol;Acc:MGI:104850]	9.40226	11.6066	10.3677	16.2673	15.9566	15.8594	1.39529
ENSMUSG00000024381	0.480122	7.93649e-05	0.00119691	Bin1	30948	bridging integrator 1 [Source:MGI Symbol;Acc:MGI:108092]	18.8738	16.81	17.6966	28.407	26.5913	28.2815	1.39486
ENSMUSG00000034786	0.479211	0.000733985	0.00773971	Gpsm3	106512	G-protein signalling modulator 3 (AGS3-like, C. elegans) [Source:MGI Symbol;Acc:MGI:2146785]	11.851	12.6697	11.8951	17.4132	20.6539	16.24	1.39398
ENSMUSG00000032666	0.477522	0.00163769	0.0147264	1700025G04Rik	69399	RIKEN cDNA 1700025G04 gene [Source:MGI Symbol;Acc:MGI:1916649]	3.37365	3.81254	4.83891	5.5166	6.50044	6.00585	1.39235
ENSMUSG00000039328	0.477286	0.00781261	0.0496212	Rnf122	68867	ring finger protein 122 [Source:MGI Symbol;Acc:MGI:1916117]	2.17413	2.03321	1.60632	3.27265	2.75949	2.90031	1.39212
ENSMUSG00000042029	0.47638	0.000285142	0.00351087	Ncapg2	76044	non-SMC condensin II complex, subunit G2 [Source:MGI Symbol;Acc:MGI:1923294]	2.87132	2.7191	3.0981	4.6105	4.69376	4.45674	1.39125
ENSMUSG00000055413	0.475375	0.00133679	0.012559	H2-Q5	15016	histocompatibility 2, Q region locus 5 [Source:MGI Symbol;Acc:MGI:95934]	19.1428	23.2946	17.9547	30.7447	30.5281	29.3186	1.39028
ENSMUSG00000041836	0.474125	0.000634555	0.00683739	Ptpre	19267	protein tyrosine phosphatase, receptor type, E [Source:MGI Symbol;Acc:MGI:97813]	5.88214	7.40607	7.05521	8.87914	10.606	9.68598	1.38908
ENSMUSG00000069833	0.47406	0.000920455	0.00931517	Ahnak	66395	AHNAK nucleoprotein (desmoyokin) [Source:MGI Symbol;Acc:MGI:1316648]	15.5475	18.7563	21.8674	28.6483	26.3365	31.0992	1.38901
ENSMUSG00000053641	0.473713	0.000308697	0.00374493	Dennd4a	102442	DENN/MADD domain containing 4A [Source:MGI Symbol;Acc:MGI:2142979]	1.98947	2.02074	1.99341	3.23199	3.01807	3.21198	1.38868
ENSMUSG00000022474	0.473449	0.000305574	0.00371887	Pmm1	29858	phosphomannomutase 1 [Source:MGI Symbol;Acc:MGI:1353418]	14.7694	12.8735	15.0001	21.7694	22.9402	20.2024	1.38842
ENSMUSG00000031453	0.473393	0.000162875	0.00218499	Rasa3	19414	RAS p21 protein activator 3 [Source:MGI Symbol;Acc:MGI:1197013]	7.8499	7.72339	9.45797	12.1422	11.6301	12.2435	1.38837
ENSMUSG00000026565	0.473125	0.00215276	0.0183973	Pou2f1	18986	POU domain, class 2, transcription factor 1 [Source:MGI Symbol;Acc:MGI:101898]	1.49343	1.35444	1.32602	2.36746	1.89603	2.22957	1.38811
ENSMUSG00000034248	0.471332	3.79972e-05	0.000634405	Slc25a37	67712	solute carrier family 25, member 37 [Source:MGI Symbol;Acc:MGI:1914962]	17.1608	20.5725	19.744	28.8889	29.0115	27.5166	1.38639
ENSMUSG00000034855	0.470892	0.00149564	0.0136838	Cxcl10	15945	chemokine (C-X-C motif) ligand 10 [Source:MGI Symbol;Acc:MGI:1352450]	13.8432	14.1438	11.5526	20.1209	20.7978	17.8739	1.38597
ENSMUSG00000030124	0.469867	0.00136361	0.0127591	Lag3	16768	lymphocyte-activation gene 3 [Source:MGI Symbol;Acc:MGI:106588]	4.78786	4.14364	4.25171	7.0465	6.26898	6.90862	1.38498
ENSMUSG00000036896	0.469552	4.35525e-05	0.000713729	C1qc	12262	complement component 1, q subcomponent, C chain [Source:MGI Symbol;Acc:MGI:88225]	45.2614	44.9058	43.6777	63.9374	68.2338	68.8462	1.38468
ENSMUSG00000045868	0.469143	0.00255989	0.0211255	Gvin1	74558	GTPase, very large interferon inducible 1 [Source:MGI Symbol;Acc:MGI:1921808]	2.51444	2.72226	3.76032	4.63471	4.79252	5.06751	1.38429
ENSMUSG00000026778	0.469076	0.00491973	0.0350797	Prkcq	18761	protein kinase C, theta [Source:MGI Symbol;Acc:MGI:97601]	1.17409	1.78823	1.72035	2.29654	2.56334	2.34949	1.38422
ENSMUSG00000058546	0.468932	0.000293289	0.00359583	Rpl23a	268449	ribosomal protein L23A [Source:MGI Symbol;Acc:MGI:3040672]	1652.53	1509.56	1593.86	1769.15	1796.63	1829.95	1.38408
ENSMUSG00000058546	0.468932	0.000293289	0.00359583	Rpl23a	108168140	ribosomal protein L23A [Source:MGI Symbol;Acc:MGI:3040672]	1652.53	1509.56	1593.86	1769.15	1796.63	1829.95	1.38408
ENSMUSG00000034574	0.468204	4.65415e-05	0.00075586	Daam1	208846	dishevelled associated activator of morphogenesis 1 [Source:MGI Symbol;Acc:MGI:1914596]	9.52155	11.8701	10.8265	17.049	17.328	16.2014	1.38339
ENSMUSG00000056724	0.466492	0.000646188	0.00693495	Nbeal2	235627	neurobeachin-like 2 [Source:MGI Symbol;Acc:MGI:2448554]	4.77902	3.45797	4.40538	6.19177	6.22584	6.71044	1.38175
ENSMUSG00000010660	0.465734	0.000655314	0.00700682	Plcd1	18799	phospholipase C, delta 1 [Source:MGI Symbol;Acc:MGI:97614]	12.3103	11.5481	13.1888	17.6565	19.9435	15.684	1.38102
ENSMUSG00000037580	0.463818	0.00166425	0.0149304	Gch1		GTP cyclohydrolase 1 [Source:MGI Symbol;Acc:MGI:95675]	14.861	14.931	19.6185	24.3114	24.6449	25.9139	1.37919
ENSMUSG00000030759	0.463029	0.00118124	0.0113851	Far1	67420	fatty acyl CoA reductase 1 [Source:MGI Symbol;Acc:MGI:1914670]	2.52037	3.16678	2.75201	4.42906	4.20513	5.08543	1.37843
ENSMUSG00000034731	0.463014	0.00435953	0.031853	Dgkh	380921	diacylglycerol kinase, eta [Source:MGI Symbol;Acc:MGI:2444188]	0.454599	0.600766	0.497307	0.767034	0.676341	0.91733	1.37842
ENSMUSG00000013707	0.462323	0.00212582	0.0182346	Tnfaip8l2	69769	tumor necrosis factor, alpha-induced protein 8-like 2 [Source:MGI Symbol;Acc:MGI:1917019]	10.7179	13.0084	10.4721	17.65	18.15	15.7732	1.37776
ENSMUSG00000038437	0.461878	0.000142309	0.00195223	Mllt6	246198	myeloid/lymphoid or mixed-lineage leukemia; translocated to, 6 [Source:MGI Symbol;Acc:MGI:1935145]	8.66274	8.32751	9.63958	13.9903	11.7619	12.4371	1.37733
ENSMUSG00000001156	0.461775	0.000473805	0.00533858	Mxd1	17119	MAX dimerization protein 1 [Source:MGI Symbol;Acc:MGI:96908]	159.503	177.382	171.937	222.474	224.645	214.744	1.37724
ENSMUSG00000038685	0.461535	0.00645119	0.0432215	Rtel1	269400	regulator of telomere elongation helicase 1 [Source:MGI Symbol;Acc:MGI:2139369]	9.70906	8.95904	11.5448	12.7544	17.0756	12.9244	1.37701
ENSMUSG00000040618	0.461163	0.000259107	0.00323519	Pck2	74551	phosphoenolpyruvate carboxykinase 2 (mitochondrial) [Source:MGI Symbol;Acc:MGI:1860456]	9.45725	12.3359	11.6818	16.7132	15.1609	15.9836	1.37665
ENSMUSG00000004655	0.460826	8.06082e-05	0.00121091	Aqp1	11826	aquaporin 1 [Source:MGI Symbol;Acc:MGI:103201]	67.2311	69.4183	75.1511	92.9869	95.6673	96.5443	1.37633
ENSMUSG00000051457	0.460389	0.00217307	0.0185298	Spn	20737	sialophorin [Source:MGI Symbol;Acc:MGI:98384]	3.78882	3.09164	4.186	5.30002	5.44947	5.56747	1.37591
ENSMUSG00000026094	0.459523	5.92735e-05	0.00093166	Stk17b	98267	serine/threonine kinase 17b (apoptosis-inducing) [Source:MGI Symbol;Acc:MGI:2138162]	26.4772	32.7616	31.1479	43.6797	44.6051	44.5179	1.37509
ENSMUSG00000029366	0.459462	0.000259039	0.00323519	Dck	13178	deoxycytidine kinase [Source:MGI Symbol;Acc:MGI:102726]	4.00806	4.68452	4.24137	6.61238	6.61256	6.63096	1.37503
ENSMUSG00000090019	0.459153	0.000291897	0.00358257	Gimap1	16205	GTPase, IMAP family member 1 [Source:MGI Symbol;Acc:MGI:109368]	28.7529	25.7554	26.0195	40.2463	37.2086	39.1409	1.37473
ENSMUSG00000022565	0.458721	0.00196186	0.0170565	Plec	18810	plectin [Source:MGI Symbol;Acc:MGI:1277961]	31.9308	38.4607	38.4877	43.3664	41.4099	42.2468	1.37432
ENSMUSG00000044456	0.457647	0.00301829	0.0240152	Rin3	217835	Ras and Rab interactor 3 [Source:MGI Symbol;Acc:MGI:2385708]	2.02088	1.77168	2.07896	2.5539	2.7025	3.25757	1.3733
ENSMUSG00000035621	0.456645	2.50978e-05	0.000441392	Midn	59090	midnolin [Source:MGI Symbol;Acc:MGI:1890222]	49.9783	50.3821	53.2104	71.2178	69.9633	71.894	1.37235
ENSMUSG00000040010	0.454395	0.00125063	0.0119244	Slc7a5	20539	solute carrier family 7 (cationic amino acid transporter, y+ system), member 5 [Source:MGI Symbol;Acc:MGI:1298205]	4.20327	4.91286	5.41603	7.42575	7.43735	6.62657	1.37021
ENSMUSG00000104713	0.454162	4.75016e-05	0.000767855	Gbp6	100702	guanylate binding protein 6 [Source:MGI Symbol;Acc:MGI:2140937]	10.3219	11.5348	10.9124	16.5165	17.2452	15.575	1.36999
ENSMUSG00000038172	0.453754	0.000683353	0.00725284	Ttc39b	69863	tetratricopeptide repeat domain 39B [Source:MGI Symbol;Acc:MGI:1917113]	7.06858	9.20519	9.53961	12.2089	13.6969	14.3043	1.3696
ENSMUSG00000038058	0.453588	0.00141702	0.0131205	Nod1	107607	nucleotide-binding oligomerization domain containing 1 [Source:MGI Symbol;Acc:MGI:1341839]	3.00174	3.07942	3.00162	4.10252	5.10486	4.097	1.36944
ENSMUSG00000027381	0.45342	0.00503706	0.0356082	Bcl2l11	12125	BCL2-like 11 (apoptosis facilitator) [Source:MGI Symbol;Acc:MGI:1197519]	1.88016	1.56403	1.98653	2.97448	2.5126	2.63931	1.36928
ENSMUSG00000052331	0.452523	0.00365426	0.0278546	Ankrd44	329154	ankyrin repeat domain 44 [Source:MGI Symbol;Acc:MGI:3045243]	5.0073	5.69059	4.27993	8.01657	6.71176	7.34834	1.36843
ENSMUSG00000049871	0.451694	0.00442798	0.0321698	Nlrc3	268857	NLR family, CARD domain containing 3 [Source:MGI Symbol;Acc:MGI:2444070]	1.03877	1.43421	1.38139	2.08688	1.86638	2.08667	1.36765
ENSMUSG00000025477	0.449896	0.000275823	0.00342537	Inpp5a	212111	inositol polyphosphate-5-phosphatase A [Source:MGI Symbol;Acc:MGI:2686961]	43.318	46.0803	42.3314	57.5347	62.7438	55.2469	1.36594
ENSMUSG00000001025	0.449703	0.000136294	0.00188089	S100a6	20200	S100 calcium binding protein A6 (calcyclin) [Source:MGI Symbol;Acc:MGI:1339467]	134.004	111.986	122.739	183.797	191.932	176.156	1.36576
ENSMUSG00000020788	0.448613	4.45241e-05	0.000726555	Atp2a3	53313	ATPase, Ca++ transporting, ubiquitous [Source:MGI Symbol;Acc:MGI:1194503]	36.041	37.0369	38.1363	48.7364	50.7411	51.2841	1.36473
ENSMUSG00000052040	0.447717	9.23847e-05	0.00134399	Klf13	50794	Kruppel-like factor 13 [Source:MGI Symbol;Acc:MGI:1354948]	9.3475	10.0168	9.84117	14.2954	13.5093	14.0374	1.36388
ENSMUSG00000046434	0.447659	3.63412e-05	0.000610567	Hnrnpa1	15382	heterogeneous nuclear ribonucleoprotein A1 [Source:MGI Symbol;Acc:MGI:104820]	105.439	109.869	112.117	154.975	158.331	150.243	1.36383
ENSMUSG00000028649	0.447047	0.00194481	0.0169466	Macf1	11426	microtubule-actin crosslinking factor 1 [Source:MGI Symbol;Acc:MGI:108559]	13.996	18.4432	19.5118	25.7075	22.927	24.6529	1.36325
ENSMUSG00000034636	0.447034	0.000581903	0.00638782	Zyg11b	414872	zyg-ll family member B, cell cycle regulator [Source:MGI Symbol;Acc:MGI:2685277]	4.44354	5.70815	5.7889	7.46032	8.29327	7.051	1.36323
ENSMUSG00000020774	0.446765	0.000154315	0.00208226	Aspa	11484	aspartoacylase [Source:MGI Symbol;Acc:MGI:87914]	96.197	109.126	99.4532	141.59	150.364	127.905	1.36298
ENSMUSG00000032754	0.446673	0.00341344	0.0264301	Slc8b1	170756	solute carrier family 8 (sodium/lithium/calcium exchanger), member B1 [Source:MGI Symbol;Acc:MGI:2180781]	4.68229	3.58191	4.32877	6.7634	5.85719	6.09586	1.36289
ENSMUSG00000040312	0.446447	0.00387099	0.0290563	Cchcr1	240084	coiled-coil alpha-helical rod protein 1 [Source:MGI Symbol;Acc:MGI:2385321]	2.98125	2.44554	3.05423	4.23174	4.56107	3.96817	1.36268
ENSMUSG00000020190	0.446293	0.000148992	0.00202492	Mknk2	17347	MAP kinase-interacting serine/threonine kinase 2 [Source:MGI Symbol;Acc:MGI:894279]	36.9013	30.6686	37.2342	48.604	48.779	48.4623	1.36253
ENSMUSG00000039849	0.445678	0.000452425	0.00515396	Pcif1	228866	phosphorylated CTD interacting factor 1 [Source:MGI Symbol;Acc:MGI:2443858]	30.7503	26.0261	32.1706	45.7828	39.4368	41.5526	1.36195
ENSMUSG00000024542	0.445392	0.00159348	0.0143773	Cep192	70799	centrosomal protein 192 [Source:MGI Symbol;Acc:MGI:1918049]	2.6927	3.08905	2.31721	4.50923	4.07533	3.95204	1.36168
ENSMUSG00000003352	0.445382	0.000715978	0.00757125	Cacnb3	12297	calcium channel, voltage-dependent, beta 3 subunit [Source:MGI Symbol;Acc:MGI:103307]	6.10515	5.43911	5.95955	9.28696	7.82352	8.76612	1.36167
ENSMUSG00000022180	0.442966	0.000106564	0.00150767	Slc7a8	50934	solute carrier family 7 (cationic amino acid transporter, y+ system), member 8 [Source:MGI Symbol;Acc:MGI:1355323]	98.3478	100.518	109.902	141.155	140.311	141.656	1.3594
ENSMUSG00000040247	0.442461	0.00213401	0.0182913	Tbc1d10c	108995	TBC1 domain family, member 10c [Source:MGI Symbol;Acc:MGI:1922072]	12.2691	17.2332	16.3683	22.1165	21.3692	23.5725	1.35892
ENSMUSG00000030844	0.442058	0.000552459	0.00611095	Rgs10	67865	regulator of G-protein signalling 10 [Source:MGI Symbol;Acc:MGI:1915115]	19.6484	19.2885	20.9187	29.1767	30.3216	27.4128	1.35854
ENSMUSG00000027130	0.440491	0.000261361	0.00325981	Slc12a6	107723	solute carrier family 12, member 6 [Source:MGI Symbol;Acc:MGI:2135960]	10.4292	13.5113	11.5123	17.481	17.5964	17.3265	1.35707
ENSMUSG00000036526	0.440114	0.00123908	0.0118241	Card11	108723	caspase recruitment domain family, member 11 [Source:MGI Symbol;Acc:MGI:1916978]	8.52196	7.45361	9.30881	11.8074	13.2722	13.4008	1.35671
ENSMUSG00000020919	0.438771	0.000437986	0.00501792	Stat5b	20851	signal transducer and activator of transcription 5B [Source:MGI Symbol;Acc:MGI:103035]	4.84435	5.29989	4.6543	7.40923	7.03073	6.87251	1.35545
ENSMUSG00000041143	0.438262	0.000130447	0.0018154	Tmco4	77056	transmembrane and coiled-coil domains 4 [Source:MGI Symbol;Acc:MGI:1924306]	15.5855	14.4291	15.6485	21.2379	22.2821	21.1205	1.35497
ENSMUSG00000052298	0.437685	5.07438e-05	0.000814229	Cdc42se2	72729	CDC42 small effector 2 [Source:MGI Symbol;Acc:MGI:1919979]	97.028	101.457	99.4513	150.075	160.35	145.606	1.35443
ENSMUSG00000089809	0.437169	0.000105854	0.00150031	Rasgef1b	320292	RasGEF domain family, member 1B [Source:MGI Symbol;Acc:MGI:2443755]	12.0292	13.4632	13.5285	19.5784	19.0567	18.3235	1.35394
ENSMUSG00000021770	0.437138	0.000774803	0.00809253	Samd8	67630	sterile alpha motif domain containing 8 [Source:MGI Symbol;Acc:MGI:1914880]	16.8915	23.1811	19.5442	26.7883	26.8342	28.4107	1.35392
ENSMUSG00000022463	0.436983	5.31857e-05	0.000848691	Srebf2	20788	sterol regulatory element binding factor 2 [Source:MGI Symbol;Acc:MGI:107585]	35.7558	35.1775	38.8919	48.2043	46.5306	48.4402	1.35377
ENSMUSG00000034271	0.436942	0.00433001	0.0317177	Jdp2	81703	Jun dimerization protein 2 [Source:MGI Symbol;Acc:MGI:1932093]	6.6476	5.27012	5.58482	9.10791	8.97306	7.30662	1.35373
ENSMUSG00000055172	0.436478	0.000388496	0.00454572	C1ra	50909	complement component 1, r subcomponent A [Source:MGI Symbol;Acc:MGI:1355313]	8.40977	10.3965	9.17869	12.9998	13.5265	13.4814	1.3533
ENSMUSG00000024811	0.436376	0.00103593	0.010215	Tnks2	74493	tankyrase, TRF1-interacting ankyrin-related ADP-ribose polymerase 2 [Source:MGI Symbol;Acc:MGI:1921743]	13.833	18.049	17.3617	20.7386	24.8267	21.9583	1.3532
ENSMUSG00000015342	0.436148	0.000356248	0.00421541	Xk	22439	X-linked Kx blood group [Source:MGI Symbol;Acc:MGI:103569]	3.72805	4.43789	4.58976	6.33822	6.84199	6.46803	1.35299
ENSMUSG00000090946	0.435312	0.0045186	0.0327251	Ccdc71l	72123	coiled-coil domain containing 71 like [Source:MGI Symbol;Acc:MGI:1919373]	22.3775	22.6581	26.9458	32.6955	27.6515	34.1748	1.3522
ENSMUSG00000032265	0.435274	8.17854e-05	0.00122296	Tent5a	212943	terminal nucleotidyltransferase 5A [Source:MGI Symbol;Acc:MGI:2670964]	12.6723	12.9957	13.2563	18.7848	19.5984	18.6684	1.35217
ENSMUSG00000035021	0.434883	0.000663438	0.00708055	Baz1a	217578	bromodomain adjacent to zinc finger domain 1A [Source:MGI Symbol;Acc:MGI:1309478]	4.48711	5.3928	5.88097	7.74155	7.62933	7.78536	1.3518
ENSMUSG00000024855	0.434607	0.00722039	0.0469834	Pacs1	107975	phosphofurin acidic cluster sorting protein 1 [Source:MGI Symbol;Acc:MGI:1277113]	1.91966	1.99924	1.73672	2.47406	3.49803	2.71006	1.35154
ENSMUSG00000041515	0.434285	6.26008e-05	0.000974662	Irf8	15900	interferon regulatory factor 8 [Source:MGI Symbol;Acc:MGI:96395]	79.8257	82.3256	87.3758	117.866	113.393	118.023	1.35124
ENSMUSG00000036905	0.434096	0.000150253	0.00203221	C1qb		complement component 1, q subcomponent, beta polypeptide [Source:MGI Symbol;Acc:MGI:88224]	42.6856	44.7915	47.3356	65.2008	69.1835	70.4379	1.35106
ENSMUSG00000022292	0.434007	0.00667043	0.0443044	Rrm2b	382985	ribonucleotide reductase M2 B (TP53 inducible) [Source:MGI Symbol;Acc:MGI:2155865]	1.50776	1.86063	1.74287	2.18979	3.34726	2.54916	1.35098
ENSMUSG00000042105	0.43369	0.000649998	0.00696288	Inpp5f	101490	inositol polyphosphate-5-phosphatase F [Source:MGI Symbol;Acc:MGI:2141867]	3.69274	3.87884	4.12152	5.2848	5.90607	5.53092	1.35068
ENSMUSG00000032420	0.433087	0.000740934	0.00777812	Nt5e	23959	5' nucleotidase, ecto [Source:MGI Symbol;Acc:MGI:99782]	11.5454	13.6792	15.1627	18.7408	20.8868	19.6963	1.35012
ENSMUSG00000032253	0.432754	0.00117432	0.0113506	Phip	83946	pleckstrin homology domain interacting protein [Source:MGI Symbol;Acc:MGI:1932404]	1.24917	1.53199	1.48303	2.38534	2.1562	2.00049	1.34981
ENSMUSG00000034157	0.432381	0.000514278	0.00572705	Cipc	217732	CLOCK interacting protein, circadian [Source:MGI Symbol;Acc:MGI:1919185]	8.23715	9.91765	9.25696	14.4287	12.7351	14.0509	1.34946
ENSMUSG00000051817	0.431245	0.00583353	0.040132	Sox12	20667	SRY (sex determining region Y)-box 12 [Source:MGI Symbol;Acc:MGI:98360]	1.03302	1.29062	1.10312	1.62215	1.61178	1.6356	1.3484
ENSMUSG00000025314	0.43065	0.000278326	0.00344533	Ptprj	19271	protein tyrosine phosphatase, receptor type, J [Source:MGI Symbol;Acc:MGI:104574]	6.44264	7.08894	7.36596	10.0824	9.92076	10.4592	1.34784
ENSMUSG00000022114	0.429853	0.0030764	0.0242583	Spry2	24064	sprouty RTK signaling antagonist 2 [Source:MGI Symbol;Acc:MGI:1345138]	4.22794	5.458	5.07264	6.58521	7.48851	7.92285	1.3471
ENSMUSG00000037649	0.429374	7.87424e-05	0.00119063	H2-DMa	14998	histocompatibility 2, class II, locus DMa [Source:MGI Symbol;Acc:MGI:95921]	148.349	137.125	144.91	209.174	199.567	198.287	1.34665
ENSMUSG00000044167	0.429056	0.000291006	0.00357543	Foxo1	56458	forkhead box O1 [Source:MGI Symbol;Acc:MGI:1890077]	3.92381	4.50337	4.23571	6.70354	6.39004	5.93726	1.34635
ENSMUSG00000032860	0.428952	0.000640767	0.00688959	P2ry2	18442	purinergic receptor P2Y, G-protein coupled 2 [Source:MGI Symbol;Acc:MGI:105107]	12.2352	12.4857	15.1883	19.8603	20.7834	19.1714	1.34626
ENSMUSG00000049606	0.428104	0.00301142	0.0239936	Zfp644	52397	zinc finger protein 644 [Source:MGI Symbol;Acc:MGI:1277212]	2.82698	3.00279	3.33119	5.0368	4.33181	5.22351	1.34546
ENSMUSG00000026491	0.427906	0.000505764	0.00564859	Ahctf1	226747	AT hook containing transcription factor 1 [Source:MGI Symbol;Acc:MGI:1915033]	5.79742	6.82747	7.57606	10.3192	10.4533	9.26219	1.34528
ENSMUSG00000050668	0.427046	0.00099544	0.00990888	Gpatch11	53951	G patch domain containing 11 [Source:MGI Symbol;Acc:MGI:1858435]	8.16738	9.74898	9.09277	12.8052	14.4656	12.145	1.34448
ENSMUSG00000032578	0.424558	0.00307471	0.0242583	Cish	12700	cytokine inducible SH2-containing protein [Source:MGI Symbol;Acc:MGI:103159]	4.15398	4.24851	5.42402	6.40798	6.65335	6.8138	1.34216
ENSMUSG00000011179	0.424518	8.12571e-05	0.00121907	Odc1	18263	ornithine decarboxylase, structural 1 [Source:MGI Symbol;Acc:MGI:97402]	142.398	143.056	141.779	186.465	194.324	190.799	1.34212
ENSMUSG00000024349	0.422855	0.00739569	0.0478811	Sting1	72512	stimulator of interferon response cGAMP interactor 1 [Source:MGI Symbol;Acc:MGI:1919762]	6.33086	6.2466	8.05134	10.999	8.86192	10.5832	1.34058
ENSMUSG00000016664	0.42284	0.000247415	0.00310264	Pacsin2	23970	protein kinase C and casein kinase substrate in neurons 2 [Source:MGI Symbol;Acc:MGI:1345153]	80.5886	93.3639	91.0384	111.619	120.206	115.802	1.34056
ENSMUSG00000023913	0.421934	0.00538859	0.0375865	Pla2g7	27226	phospholipase A2, group VII (platelet-activating factor acetylhydrolase, plasma) [Source:MGI Symbol;Acc:MGI:1351327]	5.41265	6.50576	5.17181	8.86006	7.52579	8.06614	1.33972
ENSMUSG00000008475	0.421461	0.000409044	0.00475241	Arpc5	67771	actin related protein 2/3 complex, subunit 5 [Source:MGI Symbol;Acc:MGI:1915021]	187.133	205.791	185.638	232.442	241.906	224.898	1.33928
ENSMUSG00000022378	0.418421	0.000276173	0.00342603	Cyrib	223601	CYFIP related Rac1 interactor B [Source:MGI Symbol;Acc:MGI:1923520]	32.7018	32.8227	30.1496	46.2824	48.5325	45.1141	1.33646
ENSMUSG00000073421	0.417942	0.000751777	0.00788477	H2-Ab1	14961	histocompatibility 2, class II antigen A, beta 1 [Source:MGI Symbol;Acc:MGI:103070]	1724.93	1625.74	1644.89	2173.8	2188.05	2105.09	1.33602
ENSMUSG00000040659	0.41762	0.000118904	0.00166885	Efhd2	27984	EF hand domain containing 2 [Source:MGI Symbol;Acc:MGI:106504]	150.165	150.134	154.172	203.332	200.929	197.94	1.33572
ENSMUSG00000023067	0.417525	0.000134344	0.00186065	Cdkn1a	12575	cyclin-dependent kinase inhibitor 1A (P21) [Source:MGI Symbol;Acc:MGI:104556]	180.259	184.429	195.435	253.395	255.085	259.668	1.33563
ENSMUSG00000026622	0.417082	0.00243589	0.0203202	Nek2	18005	NIMA (never in mitosis gene a)-related expressed kinase 2 [Source:MGI Symbol;Acc:MGI:109359]	7.43415	7.05789	8.61436	11.0464	10.1265	12.1407	1.33522
ENSMUSG00000016541	0.416905	0.00747832	0.048203	Atxn10	54138	ataxin 10 [Source:MGI Symbol;Acc:MGI:1859293]	6.92386	8.91726	6.36884	10.549	12.2068	10.3235	1.33506
ENSMUSG00000023852	0.416573	0.00162481	0.0146335	Chd1	12648	chromodomain helicase DNA binding protein 1 [Source:MGI Symbol;Acc:MGI:88393]	5.45492	6.46011	7.29584	9.32251	9.05269	8.80946	1.33475
ENSMUSG00000024383	0.416325	0.00331751	0.025826	Map3k2	26405	mitogen-activated protein kinase kinase kinase 2 [Source:MGI Symbol;Acc:MGI:1346873]	5.00758	7.13807	6.38445	8.29035	8.83934	8.74657	1.33452
ENSMUSG00000025880	0.416097	0.00040968	0.00475501	Smad7	17131	SMAD family member 7 [Source:MGI Symbol;Acc:MGI:1100518]	13.2647	13.7863	16.3284	20.6071	19.2383	20.7366	1.33431
ENSMUSG00000023224	0.415945	0.000212359	0.00271919	Serping1	12258	serine (or cysteine) peptidase inhibitor, clade G, member 1 [Source:MGI Symbol;Acc:MGI:894696]	30.4459	30.4743	31.049	44.1113	42.2535	42.0797	1.33417
ENSMUSG00000025981	0.415575	0.000313289	0.00378473	Coq10b	67876	coenzyme Q10B [Source:MGI Symbol;Acc:MGI:1915126]	23.4579	26.1969	23.6373	35.091	36.8225	33.1972	1.33383
ENSMUSG00000068015	0.415493	0.000804124	0.00830634	Lrch1	380916	leucine-rich repeats and calponin homology (CH) domain containing 1 [Source:MGI Symbol;Acc:MGI:2443390]	3.80004	4.16457	4.32595	5.87428	6.23163	6.22352	1.33375
ENSMUSG00000006476	0.415121	0.000428968	0.0049342	Nsmf	56876	NMDA receptor synaptonuclear signaling and neuronal migration factor [Source:MGI Symbol;Acc:MGI:1861755]	17.2145	17.0626	16.3134	25.0923	23.6073	26.1981	1.33341
ENSMUSG00000016487	0.415107	0.00774579	0.0493433	Ppfibp1	67533	PTPRF interacting protein, binding protein 1 (liprin beta 1) [Source:MGI Symbol;Acc:MGI:1914783]	3.85825	5.60259	4.44456	7.15269	7.41669	5.9867	1.3334
ENSMUSG00000032185	0.414654	0.00323989	0.0253758	Carm1	59035	coactivator-associated arginine methyltransferase 1 [Source:MGI Symbol;Acc:MGI:1913208]	8.88393	10.1941	11.765	14.136	13.4062	16.8198	1.33298
ENSMUSG00000014547	0.413989	0.00219987	0.0187168	Wdfy2	268752	WD repeat and FYVE domain containing 2 [Source:MGI Symbol;Acc:MGI:2442811]	1.68974	2.03706	1.68352	2.70503	2.69849	2.52187	1.33236
ENSMUSG00000022914	0.413753	0.00600577	0.041131	Brwd1	93871	bromodomain and WD repeat domain containing 1 [Source:MGI Symbol;Acc:MGI:1890651]	12.5652	11.0994	11.9854	14.3461	19.3621	17.1917	1.33215
ENSMUSG00000037686	0.413717	0.00119445	0.0114741	Aspg	104816	asparaginase [Source:MGI Symbol;Acc:MGI:2144822]	6.44941	6.82671	7.31029	9.44085	9.32539	10.051	1.33211
ENSMUSG00000023845	0.412837	0.00429978	0.0315965	Lnpep	240028	leucyl/cystinyl aminopeptidase [Source:MGI Symbol;Acc:MGI:2387123]	4.95956	7.15493	6.0227	8.00659	9.1149	8.00776	1.3313
ENSMUSG00000038886	0.412418	0.00277427	0.02254	Man2a2	140481	mannosidase 2, alpha 2 [Source:MGI Symbol;Acc:MGI:2150656]	4.69891	5.30567	4.39201	7.59067	6.84261	6.42014	1.33091
ENSMUSG00000031613	0.411625	0.0001477	0.00201183	Hpgd	15446	hydroxyprostaglandin dehydrogenase 15 (NAD) [Source:MGI Symbol;Acc:MGI:108085]	61.189	68.1062	63.1788	92.4449	92.4892	93.5331	1.33018
ENSMUSG00000030681	0.411168	0.00298213	0.0238426	Mvp	78388	major vault protein [Source:MGI Symbol;Acc:MGI:1925638]	164.598	167.156	165.651	192.702	189.773	180.1	1.32976
ENSMUSG00000015961	0.411022	0.000381775	0.00448071	Adss	11566	adenylosuccinate synthetase, non muscle [Source:MGI Symbol;Acc:MGI:87948]	42.7973	51.0523	46.0757	64.289	65.2944	61.1724	1.32963
ENSMUSG00000037242	0.410842	0.000306597	0.00372731	Clic4	29876	chloride intracellular channel 4 (mitochondrial) [Source:MGI Symbol;Acc:MGI:1352754]	19.9019	23.4094	21.4799	31.9232	31.6002	30.8817	1.32946
ENSMUSG00000019820	0.410502	0.000534108	0.00593071	Utrn	22288	utrophin [Source:MGI Symbol;Acc:MGI:104631]	9.6268	10.8608	10.3947	14.2406	15.9825	13.5475	1.32915
ENSMUSG00000040430	0.410096	0.00731742	0.0475076	Pitpnc1	71795	phosphatidylinositol transfer protein, cytoplasmic 1 [Source:MGI Symbol;Acc:MGI:1919045]	1.74976	2.38163	2.10405	3.33134	2.66518	3.23619	1.32877
ENSMUSG00000060961	0.409594	0.000309509	0.00375085	Slc4a4	54403	solute carrier family 4 (anion exchanger), member 4 [Source:MGI Symbol;Acc:MGI:1927555]	11.6259	12.8147	12.873	18.2625	19.8902	17.123	1.32831
ENSMUSG00000033147	0.409008	0.00543685	0.0378317	Slc22a15	242126	solute carrier family 22 (organic anion/cation transporter), member 15 [Source:MGI Symbol;Acc:MGI:3607704]	1.67031	1.64787	2.01346	2.60907	2.61745	2.76014	1.32777
ENSMUSG00000006378	0.408834	0.00114338	0.0111695	Gcat	26912	glycine C-acetyltransferase (2-amino-3-ketobutyrate-coenzyme A ligase) [Source:MGI Symbol;Acc:MGI:1349389]	32.4741	27.2624	28.3318	41.6891	43.6926	40.9006	1.32761
ENSMUSG00000021959	0.408737	0.00120519	0.0115484	Lats2	50523	large tumor suppressor 2 [Source:MGI Symbol;Acc:MGI:1354386]	3.87263	4.40259	3.83684	5.81309	5.62397	6.15912	1.32752
ENSMUSG00000073678	0.408462	0.0077957	0.0495532	Pgap1	241062	post-GPI attachment to proteins 1 [Source:MGI Symbol;Acc:MGI:2443342]	1.04271	1.40336	1.19892	1.84883	2.25686	1.54488	1.32727
ENSMUSG00000039985	0.406547	0.0015623	0.01417	Sinhcaf	56306	SIN3-HDAC complex associated factor [Source:MGI Symbol;Acc:MGI:1929091]	5.53674	6.52362	6.5477	9.30665	8.48062	8.46325	1.32551
ENSMUSG00000019558	0.406478	0.000954266	0.00959004	Slc6a8	102857	solute carrier family 6 (neurotransmitter transporter, creatine), member 8 [Source:MGI Symbol;Acc:MGI:2147834]	444.443	482.703	532.225	619.277	599.254	625.78	1.32545
ENSMUSG00000024621	0.406472	0.000599026	0.00651977	Csf1r	12978	colony stimulating factor 1 receptor [Source:MGI Symbol;Acc:MGI:1339758]	9.6802	8.273	9.14548	12.8797	12.8394	12.6737	1.32544
ENSMUSG00000034349	0.406398	0.00399939	0.0297492	Smc4	70099	structural maintenance of chromosomes 4 [Source:MGI Symbol;Acc:MGI:1917349]	7.59485	9.93918	7.84248	11.2143	14.3513	11.7902	1.32537
ENSMUSG00000021843	0.405632	0.00361575	0.0276441	Ktn1	16709	kinectin 1 [Source:MGI Symbol;Acc:MGI:109153]	5.44745	7.08199	5.09511	8.72597	9.01769	8.32075	1.32467
ENSMUSG00000030265	0.404924	0.000435597	0.00500048	Kras	16653	Kirsten rat sarcoma viral oncogene homolog [Source:MGI Symbol;Acc:MGI:96680]	34.9972	39.5184	41.1868	56.9373	59.7565	53.3096	1.32402
ENSMUSG00000038894	0.403803	0.00137266	0.012823	Irs2	384783	insulin receptor substrate 2 [Source:MGI Symbol;Acc:MGI:109334]	6.00912	7.40957	7.40447	10.4065	10.0295	9.56345	1.32299
ENSMUSG00000027330	0.402248	0.00138915	0.0129352	Cdc25b	12531	cell division cycle 25B [Source:MGI Symbol;Acc:MGI:99701]	7.63496	7.76094	8.20907	10.5657	11.4989	12.761	1.32157
ENSMUSG00000022983	0.402176	0.00285647	0.0230616	Scaf4	224432	SR-related CTD-associated factor 4 [Source:MGI Symbol;Acc:MGI:2146350]	7.33604	8.33805	9.19436	10.6766	13.6435	11.2399	1.3215
ENSMUSG00000048118	0.402152	0.00291835	0.0234301	Arid4a	238247	AT rich interactive domain 4A (RBP1-like) [Source:MGI Symbol;Acc:MGI:2444354]	2.95753	3.73156	3.80476	5.46889	4.84314	5.04492	1.32148
ENSMUSG00000031627	0.401412	0.00118023	0.0113849	Irf2	16363	interferon regulatory factor 2 [Source:MGI Symbol;Acc:MGI:96591]	21.957	24.8601	26.1121	32.3129	35.2635	38.9126	1.3208
ENSMUSG00000020671	0.40115	0.000526044	0.00585243	Rab10	19325	RAB10, member RAS oncogene family [Source:MGI Symbol;Acc:MGI:105066]	36.4685	41.8483	41.2944	51.9502	53.2398	53.1146	1.32056
ENSMUSG00000046761	0.400718	0.000426337	0.00490883	Fam83h	105732	family with sequence similarity 83, member H [Source:MGI Symbol;Acc:MGI:2145900]	20.1132	21.2345	21.22	29.7063	29.3583	28.6636	1.32017
ENSMUSG00000038244	0.400706	0.00345395	0.0266303	Mical2	320878	microtubule associated monooxygenase, calponin and LIM domain containing 2 [Source:MGI Symbol;Acc:MGI:2444947]	8.70178	10.6366	11.7829	15.2327	13.4443	14.0291	1.32015
ENSMUSG00000015745	0.400629	0.00437766	0.031945	Plekho1	67220	pleckstrin homology domain containing, family O member 1 [Source:MGI Symbol;Acc:MGI:1914470]	17.6377	12.7352	14.3965	20.1636	21.5212	21.315	1.32008
ENSMUSG00000025192	0.399171	0.000462398	0.00524036	Entpd7	93685	ectonucleoside triphosphate diphosphohydrolase 7 [Source:MGI Symbol;Acc:MGI:2135885]	22.4903	24.0536	24.8385	31.5868	32.9961	31.022	1.31875
ENSMUSG00000006782	0.398982	0.000382937	0.00448978	Cnp	12799	2',3'-cyclic nucleotide 3' phosphodiesterase [Source:MGI Symbol;Acc:MGI:88437]	20.3988	19.1998	20.5691	28.5455	27.4612	27.1168	1.31858
ENSMUSG00000020717	0.398943	0.00182007	0.01614	Pecam1	18613	platelet/endothelial cell adhesion molecule 1 [Source:MGI Symbol;Acc:MGI:97537]	7.27374	9.32547	7.65528	11.3299	11.7911	11.8312	1.31854
ENSMUSG00000061353	0.398666	0.00245253	0.0204221	Cxcl12	20315	chemokine (C-X-C motif) ligand 12 [Source:MGI Symbol;Acc:MGI:103556]	8.94339	10.4206	8.67548	13.4859	14.9093	12.3013	1.31829
ENSMUSG00000032359	0.398072	0.000281547	0.00347402	Ctsh	13036	cathepsin H [Source:MGI Symbol;Acc:MGI:107285]	81.9455	84.9029	86.5981	113.771	121.328	118.791	1.31775
ENSMUSG00000024590	0.39807	0.000701295	0.0074296	Lmnb1	16906	lamin B1 [Source:MGI Symbol;Acc:MGI:96795]	16.5194	18.2056	17.5381	24.8526	26.2573	24.599	1.31774
ENSMUSG00000043067	0.397777	0.0071472	0.0466117	Dpy19l1	244745	dpy-19-like 1 (C. elegans) [Source:MGI Symbol;Acc:MGI:1915685]	3.29284	3.20018	3.0888	4.81284	4.05128	4.80111	1.31748
ENSMUSG00000029603	0.397658	0.00226348	0.019145	Dtx1	14357	deltex 1, E3 ubiquitin ligase [Source:MGI Symbol;Acc:MGI:1352744]	8.53582	8.48549	9.56014	10.9488	13.7629	13.6158	1.31737
ENSMUSG00000095115	0.39754	0.00175286	0.0156281	Itpripl2	319622	inositol 1,4,5-triphosphate receptor interacting protein-like 2 [Source:MGI Symbol;Acc:MGI:2442416]	5.28636	6.6672	6.16413	8.36022	8.52576	8.14303	1.31726
ENSMUSG00000070780	0.397355	0.00521685	0.036638	Rbm47	245945	RNA binding motif protein 47 [Source:MGI Symbol;Acc:MGI:2384294]	79.5196	92.9945	91.1319	103.811	108.354	103.944	1.31709
ENSMUSG00000042675	0.397297	0.00259298	0.0213139	Ypel3	66090	yippee like 3 [Source:MGI Symbol;Acc:MGI:1913340]	39.6207	31.3026	39.0697	50.6585	52.163	51.6958	1.31704
ENSMUSG00000028525	0.396965	0.003324	0.025859	Pde4b	18578	phosphodiesterase 4B, cAMP specific [Source:MGI Symbol;Acc:MGI:99557]	2.0449	2.27788	2.08343	3.42013	3.38494	2.95316	1.31673
ENSMUSG00000061607	0.396379	0.00324836	0.0254249	Mdc1	240087	mediator of DNA damage checkpoint 1 [Source:MGI Symbol;Acc:MGI:3525201]	1.69526	2.20099	2.03987	2.70955	2.82591	2.9816	1.3162
ENSMUSG00000033306	0.396193	0.00350944	0.0269923	Lpp	210126	LIM domain containing preferred translocation partner in lipoma [Source:MGI Symbol;Acc:MGI:2441849]	5.21929	6.77723	6.94456	8.00149	8.76415	8.26743	1.31603
ENSMUSG00000054387	0.393145	0.00321122	0.0251855	Mdm4	17248	transformed mouse 3T3 cell double minute 4 [Source:MGI Symbol;Acc:MGI:107934]	11.6861	14.3757	14.9398	18.1783	19.8774	20.5368	1.31325
ENSMUSG00000093930	0.392655	0.000425009	0.00490333	Hmgcs1	208715	3-hydroxy-3-methylglutaryl-Coenzyme A synthase 1 [Source:MGI Symbol;Acc:MGI:107592]	55.368	57.3597	55.6456	82.5781	79.2702	78.9453	1.31281
ENSMUSG00000026181	0.392221	0.00609325	0.0414492	Ppm1f	68606	protein phosphatase 1F (PP2C domain containing) [Source:MGI Symbol;Acc:MGI:1918464]	1.52865	1.79221	2.07232	2.5597	2.63529	2.57661	1.31241
ENSMUSG00000022231	0.392	0.00329784	0.0257249	Sema5a	20356	sema domain, seven thrombospondin repeats (type 1 and type 1-like), transmembrane domain (TM) and short cytoplasmic domain, (semaphorin) 5A [Source:MGI Symbol;Acc:MGI:107556]	1.25014	1.63133	1.42704	2.07065	2.19861	1.90342	1.31221
ENSMUSG00000038521	0.391844	0.00114678	0.0111932	C1s1	50908	complement component 1, s subcomponent 1 [Source:MGI Symbol;Acc:MGI:1355312]	15.9526	15.661	15.7025	21.0668	24.8221	21.5408	1.31207
ENSMUSG00000019850	0.390757	0.00432187	0.0317177	Tnfaip3	21929	tumor necrosis factor, alpha-induced protein 3 [Source:MGI Symbol;Acc:MGI:1196377]	6.52379	7.80699	6.89396	9.27992	11.4768	8.99609	1.31108
ENSMUSG00000016495	0.390726	0.000805831	0.00830634	Plgrkt	67759	plasminogen receptor, C-terminal lysine transmembrane protein [Source:MGI Symbol;Acc:MGI:1915009]	114.439	126.898	119.038	167.183	179.728	157.841	1.31105
ENSMUSG00000052085	0.390495	0.00304922	0.0241779	Dock8	76088	dedicator of cytokinesis 8 [Source:MGI Symbol;Acc:MGI:1921396]	5.29533	6.77141	6.9706	8.96009	8.97117	8.0116	1.31084
ENSMUSG00000036887	0.390263	0.00179051	0.0159145	C1qa	12259	complement component 1, q subcomponent, alpha polypeptide [Source:MGI Symbol;Acc:MGI:88223]	93.3681	77.7045	81.04	127.737	112.262	120.579	1.31063
ENSMUSG00000019978	0.390263	0.00211493	0.018156	Epb41l2	13822	erythrocyte membrane protein band 4.1 like 2 [Source:MGI Symbol;Acc:MGI:103009]	7.57146	9.69288	10.0328	12.6005	13.314	12.0273	1.31063
ENSMUSG00000050014	0.389199	0.00613269	0.0416286	Apol10b	328561	apolipoprotein L 10B [Source:MGI Symbol;Acc:MGI:3043522]	2.91363	3.36746	3.34538	4.75784	4.17558	4.78237	1.30967
ENSMUSG00000025357	0.38883	0.000378874	0.00445119	Dgka	13139	diacylglycerol kinase, alpha [Source:MGI Symbol;Acc:MGI:102952]	50.2894	51.9271	53.8505	73.8216	71.9263	73.1578	1.30933
ENSMUSG00000025154	0.388256	0.00393632	0.0293747	Arhgap19	71085	Rho GTPase activating protein 19 [Source:MGI Symbol;Acc:MGI:1918335]	3.66973	3.76366	4.4596	5.29726	6.31955	5.68476	1.30881
ENSMUSG00000028967	0.388144	0.000847838	0.00867155	Errfi1		ERBB receptor feedback inhibitor 1 [Source:MGI Symbol;Acc:MGI:1921405]	21.9198	22.422	23.6354	30.9271	32.9752	33.6083	1.30871
ENSMUSG00000023952	0.387863	0.00188973	0.0165541	Gtpbp2	56055	GTP binding protein 2 [Source:MGI Symbol;Acc:MGI:1860138]	98.5657	105.086	115.822	136.022	145.527	139.6	1.30845
ENSMUSG00000051344	0.387346	0.00543035	0.0378305	Plekhm3	241075	pleckstrin homology domain containing, family M, member 3 [Source:MGI Symbol;Acc:MGI:2443627]	1.8617	1.89843	2.02155	2.7368	2.54779	3.26343	1.30798
ENSMUSG00000024887	0.387331	0.00500209	0.035503	Asah2	54447	N-acylsphingosine amidohydrolase 2 [Source:MGI Symbol;Acc:MGI:1859310]	88.591	111.563	111.984	133.302	140.6	134.981	1.30797
ENSMUSG00000035828	0.387077	0.00245358	0.0204221	Pim3	223775	proviral integration site 3 [Source:MGI Symbol;Acc:MGI:1355297]	21.4573	19.2043	19.438	26.8739	31.5033	26.0157	1.30774
ENSMUSG00000011256	0.386425	0.00661845	0.0440554	Adam19	11492	a disintegrin and metallopeptidase domain 19 (meltrin beta) [Source:MGI Symbol;Acc:MGI:105377]	2.47899	3.20456	3.36037	4.50965	4.67117	4.13844	1.30715
ENSMUSG00000020253	0.386319	0.00730891	0.0474791	Ppm1m	67905	protein phosphatase 1M [Source:MGI Symbol;Acc:MGI:1915155]	6.97694	5.9886	6.65095	9.52242	9.0236	9.56844	1.30705
ENSMUSG00000036908	0.385398	0.00103915	0.010238	Unc93b1	54445	unc-93 homolog B1, TLR signaling regulator [Source:MGI Symbol;Acc:MGI:1859307]	49.0793	50.4104	48.9291	73.1021	64.514	67.5934	1.30622
ENSMUSG00000073643	0.384329	0.00144447	0.0132893	Wdfy1	69368	WD repeat and FYVE domain containing 1 [Source:MGI Symbol;Acc:MGI:1916618]	10.5798	13.6602	12.4289	16.5429	18.2516	17.2682	1.30525
ENSMUSG00000025373	0.384017	0.00100423	0.00995732	Rnf41	67588	ring finger protein 41 [Source:MGI Symbol;Acc:MGI:1914838]	10.8474	11.2569	11.3068	15.7278	14.6794	15.4867	1.30497
ENSMUSG00000094724	0.383695	0.00396514	0.0295706	Rnaset2b	68195	ribonuclease T2B [Source:MGI Symbol;Acc:MGI:3702087]	193.97	163.493	186.436	258.964	231.658	252.713	1.30468
ENSMUSG00000017132	0.383389	0.00100202	0.0099486	Cyth1	19157	cytohesin 1 [Source:MGI Symbol;Acc:MGI:1334257]	23.5235	22.3028	23.326	32.5853	30.2211	33.3854	1.3044
ENSMUSG00000031934	0.383147	0.000573561	0.00632617	Panx1	55991	pannexin 1 [Source:MGI Symbol;Acc:MGI:1860055]	40.3807	39.3911	37.9064	56.9009	53.7798	51.9168	1.30418
ENSMUSG00000028063	0.382694	0.00203988	0.017655	Lmna	16905	lamin A [Source:MGI Symbol;Acc:MGI:96794]	67.0308	57.1851	62.3418	87.2668	77.7445	85.4893	1.30377
ENSMUSG00000025429	0.382333	0.00159342	0.0143773	Pstpip2	19201	proline-serine-threonine phosphatase-interacting protein 2 [Source:MGI Symbol;Acc:MGI:1335088]	19.9299	22.0898	22.3656	29.9456	31.1579	26.945	1.30345
ENSMUSG00000026014	0.382254	0.000967319	0.0096818	Raph1	77300	Ras association (RalGDS/AF-6) and pleckstrin homology domains 1 [Source:MGI Symbol;Acc:MGI:1924550]	31.9383	32.341	32.7024	42.641	47.7706	45.9141	1.30338
ENSMUSG00000098557	0.381659	0.00654978	0.0437296	Kctd12	239217	potassium channel tetramerisation domain containing 12 [Source:MGI Symbol;Acc:MGI:2145823]	5.08912	7.05762	6.63681	9.42203	9.18265	7.75518	1.30284
ENSMUSG00000025278	0.380783	0.00349277	0.026882	Flnb	286940	filamin, beta [Source:MGI Symbol;Acc:MGI:2446089]	13.2887	16.3801	16.9398	21.4445	21.6971	20.9269	1.30205
ENSMUSG00000038518	0.380606	0.00125965	0.0119956	Jarid2	16468	jumonji, AT rich interactive domain 2 [Source:MGI Symbol;Acc:MGI:104813]	7.91217	9.49575	8.4715	11.815	11.9143	11.5717	1.30189
ENSMUSG00000024308	0.380584	0.000470902	0.00532106	Tapbp	21356	TAP binding protein [Source:MGI Symbol;Acc:MGI:1201689]	216.653	209.571	218.623	256.245	255.653	257.57	1.30187
ENSMUSG00000020255	0.37825	0.00281857	0.0228195	Nopchap1	28109	NOP protein chaperone 1 [Source:MGI Symbol;Acc:MGI:106381]	0.137644	0.147975	0.161906	0.229039	0.218641	0.196737	1.29976
ENSMUSG00000060600	0.377921	0.00508883	0.0359521	Eno3	13808	enolase 3, beta muscle [Source:MGI Symbol;Acc:MGI:95395]	11.7674	12.8273	12.0201	19.1618	15.2006	18.602	1.29947
ENSMUSG00000030795	0.377346	0.0040427	0.029994	Fus	233908	fused in sarcoma [Source:MGI Symbol;Acc:MGI:1353633]	133.12	132.986	140.175	180.008	179.112	197.284	1.29895
ENSMUSG00000025464	0.376147	0.00130399	0.0123111	Paox	212503	polyamine oxidase (exo-N4-amino) [Source:MGI Symbol;Acc:MGI:1916983]	24.2697	24.2879	23.9648	33.1887	30.7909	34.7801	1.29787
ENSMUSG00000073700	0.375802	0.00670318	0.0444707	Klhl21		kelch-like 21 [Source:MGI Symbol;Acc:MGI:1919288]	4.66907	4.01799	4.18722	5.68551	5.56268	6.67712	1.29756
ENSMUSG00000073409	0.375486	0.000447927	0.0051115	H2-Q6	110557	histocompatibility 2, Q region locus 6 [Source:MGI Symbol;Acc:MGI:95935]	108.577	101.608	105.766	143.133	139.854	142.185	1.29728
ENSMUSG00000026739	0.375389	0.0025938	0.0213139	Bmi1	12151	Bmi1 polycomb ring finger oncogene [Source:MGI Symbol;Acc:MGI:88174]	4.33767	4.74251	4.59365	6.51049	7.15495	6.24958	1.29719
ENSMUSG00000021025	0.373975	0.00230002	0.0194113	Nfkbia	18035	nuclear factor of kappa light polypeptide gene enhancer in B cells inhibitor, alpha [Source:MGI Symbol;Acc:MGI:104741]	51.8164	61.134	60.8875	76.347	85.7594	82.004	1.29592
ENSMUSG00000038607	0.37246	0.0068691	0.0453103	Gng10	14700	guanine nucleotide binding protein (G protein), gamma 10 [Source:MGI Symbol;Acc:MGI:1336169]	15.348	13.4998	14.0016	19.9078	21.0037	18.0493	1.29456
ENSMUSG00000000594	0.370939	0.00173452	0.0155005	Gm2a	14667	GM2 ganglioside activator protein [Source:MGI Symbol;Acc:MGI:95762]	10.1504	10.751	10.8654	14.4901	14.9122	16.4668	1.29319
ENSMUSG00000029004	0.368949	0.00484036	0.0346034	Kmt2e	69188	lysine (K)-specific methyltransferase 2E [Source:MGI Symbol;Acc:MGI:1924825]	4.70653	5.88819	6.23051	8.26178	8.09798	7.35302	1.29141
ENSMUSG00000057672	0.36767	0.00372798	0.0282468	Pkn1	320795	protein kinase N1 [Source:MGI Symbol;Acc:MGI:108022]	29.579	29.9967	28.5282	40.9848	33.7256	40.8218	1.29027
ENSMUSG00000075602	0.36765	0.00133875	0.0125673	Ly6a	110454	lymphocyte antigen 6 complex, locus A [Source:MGI Symbol;Acc:MGI:107527]	111.065	106.393	113.209	143.686	156.283	145.617	1.29025
ENSMUSG00000020272	0.367393	0.00135338	0.0126839	Stk10	20868	serine/threonine kinase 10 [Source:MGI Symbol;Acc:MGI:1099439]	13.6053	15.5126	15.0824	20.0172	21.4647	21.1695	1.29002
ENSMUSG00000041375	0.367333	0.00337067	0.0261516	Ccdc9	243846	coiled-coil domain containing 9 [Source:MGI Symbol;Acc:MGI:1921443]	42.6294	38.7306	38.5925	49.2202	56.3586	55.7532	1.28997
ENSMUSG00000001918	0.367226	0.00226341	0.019145	Slc1a5	20514	solute carrier family 1 (neutral amino acid transporter), member 5 [Source:MGI Symbol;Acc:MGI:105305]	31.0323	31.3265	28.7841	40.4365	41.0719	45.0367	1.28987
ENSMUSG00000020917	0.367061	0.0050266	0.0355778	Acly	104112	ATP citrate lyase [Source:MGI Symbol;Acc:MGI:103251]	15.5063	14.8635	18.4077	21.5118	23.8106	20.3094	1.28972
ENSMUSG00000038332	0.367057	0.00140035	0.0130236	Sesn1	140742	sestrin 1 [Source:MGI Symbol;Acc:MGI:2155278]	37.4047	38.5681	37.7455	50.7529	53.6934	46.8479	1.28972
ENSMUSG00000031309	0.366904	0.00682867	0.0451475	Rps6ka3	110651	ribosomal protein S6 kinase polypeptide 3 [Source:MGI Symbol;Acc:MGI:104557]	6.55004	9.06396	8.55325	10.1903	12.1834	10.3732	1.28958
ENSMUSG00000003131	0.366571	0.0027316	0.0222718	Pafah1b2	18475	platelet-activating factor acetylhydrolase, isoform 1b, subunit 2 [Source:MGI Symbol;Acc:MGI:108415]	7.19869	8.59025	8.38034	11.5976	10.692	10.6568	1.28928
ENSMUSG00000040760	0.365661	0.00592442	0.0406773	Appl1	72993	adaptor protein, phosphotyrosine interaction, PH domain and leucine zipper containing 1 [Source:MGI Symbol;Acc:MGI:1920243]	1.97636	2.67623	2.52927	3.3072	3.46484	3.6292	1.28847
ENSMUSG00000028530	0.364904	0.00185014	0.0163438	Jak1	16451	Janus kinase 1 [Source:MGI Symbol;Acc:MGI:96628]	20.076	24.2505	22.7516	30.9133	29.5272	28.1335	1.2878
ENSMUSG00000027201	0.364752	0.00368361	0.0280143	Myef2	17876	myelin basic protein expression factor 2, repressor [Source:MGI Symbol;Acc:MGI:104592]	5.7953	6.53827	5.55955	8.33006	8.83541	8.96017	1.28766
ENSMUSG00000034663	0.364662	0.00143132	0.0132153	Bmp2k	140780	BMP2 inducible kinase [Source:MGI Symbol;Acc:MGI:2155456]	7.5796	8.06005	8.21258	10.7829	11.7531	10.679	1.28758
ENSMUSG00000040363	0.364325	0.00627536	0.0422903	Bcor	71458	BCL6 interacting corepressor [Source:MGI Symbol;Acc:MGI:1918708]	2.30319	2.40444	2.61085	3.09073	3.53747	3.5709	1.28728
ENSMUSG00000067203	0.363744	0.00774718	0.0493433	H2-K2		histocompatibility 2, K region locus 2 [Source:MGI Symbol;Acc:MGI:95906]	7.09114	7.72751	7.36078	10.2938	10.8951	10.128	1.28676
ENSMUSG00000060216	0.363691	0.00613002	0.0416286	Arrb2	216869	arrestin, beta 2 [Source:MGI Symbol;Acc:MGI:99474]	13.1913	12.9341	14.012	17.3629	20.9988	18.5368	1.28671
ENSMUSG00000004099	0.363535	0.00389605	0.0292064	Dnmt1	13433	DNA methyltransferase (cytosine-5) 1 [Source:MGI Symbol;Acc:MGI:94912]	8.31312	7.40969	7.49793	10.3424	10.8751	12.0815	1.28657
ENSMUSG00000038733	0.363489	0.00258392	0.0212718	Wdr26	226757	WD repeat domain 26 [Source:MGI Symbol;Acc:MGI:1923825]	16.7904	20.5616	19.0007	24.4305	27.1474	22.8493	1.28653
ENSMUSG00000022673	0.362697	0.00683702	0.0451768	Mcm4	17217	minichromosome maintenance complex component 4 [Source:MGI Symbol;Acc:MGI:103199]	4.9988	6.57794	5.24721	8.99046	7.86233	7.88356	1.28583
ENSMUSG00000034101	0.362505	0.000908996	0.00923159	Ctnnd1	12388	catenin (cadherin associated protein), delta 1 [Source:MGI Symbol;Acc:MGI:105100]	69.2064	79.1222	78.9534	94.4216	94.5556	95.0336	1.28566
ENSMUSG00000028484	0.360916	0.00648465	0.0433952	Psip1	101739	PC4 and SFRS1 interacting protein 1 [Source:MGI Symbol;Acc:MGI:2142116]	6.24698	8.93455	7.98043	10.962	11.2241	10.62	1.28424
ENSMUSG00000034160	0.360758	0.00760149	0.0488298	Ogt	108155	O-linked N-acetylglucosamine (GlcNAc) transferase (UDP-N-acetylglucosamine:polypeptide-N-acetylglucosaminyl transferase) [Source:MGI Symbol;Acc:MGI:1339639]	39.1908	50.4393	46.4714	60.5812	67.6156	56.4632	1.2841
ENSMUSG00000037815	0.360682	0.00143502	0.0132327	Ctnna1	12385	catenin (cadherin associated protein), alpha 1 [Source:MGI Symbol;Acc:MGI:88274]	138.141	151.642	145.226	178.223	181.993	166.54	1.28403
ENSMUSG00000020423	0.360632	0.000990058	0.00988712	Btg2	12227	BTG anti-proliferation factor 2 [Source:MGI Symbol;Acc:MGI:108384]	29.8902	32.3635	31.404	42.1237	44.4107	44.0122	1.28399
ENSMUSG00000021200	0.360264	0.00450831	0.0326916	Asb2	65256	ankyrin repeat and SOCS box-containing 2 [Source:MGI Symbol;Acc:MGI:1929743]	11.546	13.8751	12.9984	18.2061	16.9347	16.3416	1.28366
ENSMUSG00000053080	0.360136	0.00715114	0.0466117	Zfta	108899	zinc finger translocation associated [Source:MGI Symbol;Acc:MGI:1919667]	2.12242	2.17561	2.11709	3.12851	3.01465	2.72117	1.28355
ENSMUSG00000029822	0.358765	0.00207782	0.0179161	Osbpl3	71720	oxysterol binding protein-like 3 [Source:MGI Symbol;Acc:MGI:1918970]	15.0834	14.4186	15.8522	22.1083	21.8935	20.5108	1.28233
ENSMUSG00000027641	0.358245	0.00219987	0.0187168	Rbl1	19650	RB transcriptional corepressor like 1 [Source:MGI Symbol;Acc:MGI:103300]	6.23199	6.79955	6.83662	9.02626	9.89163	8.69012	1.28187
ENSMUSG00000041560	0.357638	0.00454743	0.0329034	Nop53	68077	NOP53 ribosome biogenesis factor [Source:MGI Symbol;Acc:MGI:2154441]	89.83	77.1642	83.216	113.135	104.218	104.697	1.28133
ENSMUSG00000042331	0.356908	0.00229799	0.0194084	Specc1	432572	sperm antigen with calponin homology and coiled-coil domains 1 [Source:MGI Symbol;Acc:MGI:2442356]	6.51476	7.40602	7.47646	9.75635	10.4476	8.97488	1.28068
ENSMUSG00000031799	0.356774	0.00120829	0.0115666	Tpm4		tropomyosin 4 [Source:MGI Symbol;Acc:MGI:2449202]	26.6531	28.0936	27.3342	36.4288	36.2633	37.5692	1.28056
ENSMUSG00000020572	0.356764	0.00114891	0.0112045	Nampt	59027	nicotinamide phosphoribosyltransferase [Source:MGI Symbol;Acc:MGI:1929865]	30.4184	33.392	33.6911	43.6037	44.7137	44.9663	1.28055
ENSMUSG00000059743	0.356243	0.00191738	0.0167582	Fdps	110196	farnesyl diphosphate synthetase [Source:MGI Symbol;Acc:MGI:104888]	108.193	93.8061	101.548	132.082	136.689	134.53	1.28009
ENSMUSG00000028878	0.355574	0.00164247	0.0147579	Fam76a	230789	family with sequence similarity 76, member A [Source:MGI Symbol;Acc:MGI:2385211]	16.2941	17.2184	16.8298	23.2703	22.7507	21.9122	1.27949
ENSMUSG00000022443	0.355309	0.00169136	0.0151265	Myh9	17886	myosin, heavy polypeptide 9, non-muscle [Source:MGI Symbol;Acc:MGI:107717]	31.7246	38.8387	39.0747	49.5415	46.6953	49.0753	1.27926
ENSMUSG00000034412	0.353665	0.00569964	0.0393517	Tbc1d10a	103724	TBC1 domain family, member 10a [Source:MGI Symbol;Acc:MGI:2144164]	6.703	6.63494	6.76705	9.26427	8.85786	9.28517	1.2778
ENSMUSG00000029992	0.353158	0.00451825	0.0327251	Gfpt1	14583	glutamine fructose-6-phosphate transaminase 1 [Source:MGI Symbol;Acc:MGI:95698]	51.4342	64.7161	61.3197	71.9652	77.0526	69.9552	1.27735
ENSMUSG00000075415	0.352289	0.00325312	0.0254449	Fnbp1	14269	formin binding protein 1 [Source:MGI Symbol;Acc:MGI:109606]	9.26402	10.9951	11.2075	15.484	14.781	14.3942	1.27658
ENSMUSG00000033004	0.352186	0.00366089	0.0278783	Mycbp2	105689	MYC binding protein 2, E3 ubiquitin protein ligase [Source:MGI Symbol;Acc:MGI:2179432]	4.91512	5.434	4.64383	7.73928	7.46707	6.88493	1.27649
ENSMUSG00000029752	0.351179	0.00534718	0.0373655	Asns	27053	asparagine synthetase [Source:MGI Symbol;Acc:MGI:1350929]	19.7954	18.218	17.0085	24.7395	25.0662	23.6365	1.2756
ENSMUSG00000022434	0.351019	0.00769785	0.0491478	Fam118a	73225	family with sequence similarity 118, member A [Source:MGI Symbol;Acc:MGI:1920475]	36.6968	47.5741	45.6513	60.0857	60.0436	62.5413	1.27546
ENSMUSG00000028163	0.350975	0.00306895	0.0242578	Nfkb1	18033	nuclear factor of kappa light polypeptide gene enhancer in B cells 1, p105 [Source:MGI Symbol;Acc:MGI:97312]	23.6813	28.3561	25.6569	36.6089	37.6096	34.0616	1.27542
ENSMUSG00000054717	0.350643	0.00345116	0.0266303	Hmgb2	97165	high mobility group box 2 [Source:MGI Symbol;Acc:MGI:96157]	50.3602	50.2125	51.7815	69.9725	66.6765	72.4532	1.27513
ENSMUSG00000031103	0.35045	0.0041212	0.0305175	Elf4	56501	E74-like factor 4 (ets domain transcription factor) [Source:MGI Symbol;Acc:MGI:1928377]	10.0729	11.7774	11.3986	16.0167	14.566	13.9373	1.27496
ENSMUSG00000069094	0.350375	0.00433975	0.0317487	Pde7a	18583	phosphodiesterase 7A [Source:MGI Symbol;Acc:MGI:1202402]	3.31323	4.09915	3.78868	5.69859	5.75708	5.4799	1.27489
ENSMUSG00000018209	0.349149	0.0025571	0.0211176	Stk4	58231	serine/threonine kinase 4 [Source:MGI Symbol;Acc:MGI:1929004]	9.41018	10.1412	9.17938	13.322	13.7441	12.3341	1.27381
ENSMUSG00000040811	0.347244	0.00513324	0.0361994	Eml2	72205	echinoderm microtubule associated protein like 2 [Source:MGI Symbol;Acc:MGI:1919455]	10.194	9.50275	10.2932	13.1695	14.397	13.152	1.27213
ENSMUSG00000044147	0.347147	0.0014987	0.0137009	Arf6	11845	ADP-ribosylation factor 6 [Source:MGI Symbol;Acc:MGI:99435]	194.986	190.329	196.628	257.653	246.677	263.937	1.27204
ENSMUSG00000025366	0.346472	0.00312439	0.0245713	Esyt1		extended synaptotagmin-like protein 1 [Source:MGI Symbol;Acc:MGI:1344426]	8.69575	8.89872	9.85856	11.696	12.379	12.4635	1.27145
ENSMUSG00000031431	0.345651	0.00423647	0.0312307	Tsc22d3	14605	TSC22 domain family, member 3 [Source:MGI Symbol;Acc:MGI:1196284]	35.5344	34.4482	36.2866	44.9667	50.9173	45.9835	1.27072
ENSMUSG00000027540	0.344773	0.00592689	0.0406773	Ptpn1	19246	protein tyrosine phosphatase, non-receptor type 1 [Source:MGI Symbol;Acc:MGI:97805]	9.76856	9.75353	10.8185	13.7471	15.0411	12.8026	1.26995
ENSMUSG00000020592	0.344149	0.00188963	0.0165541	Sdc1	20969	syndecan 1 [Source:MGI Symbol;Acc:MGI:1349162]	34.247	34.3524	35.8542	46.756	42.6125	46.5455	1.2694
ENSMUSG00000026131	0.342457	0.00310225	0.0244138	Dst	13518	dystonin [Source:MGI Symbol;Acc:MGI:104627]	10.7037	11.6407	12.735	16.883	15.7509	16.7568	1.26791
ENSMUSG00000060550	0.342274	0.00216584	0.0184954	H2-Q7	15018	histocompatibility 2, Q region locus 7 [Source:MGI Symbol;Acc:MGI:95936]	200.275	199.742	191.968	260.694	269.925	281.595	1.26775
ENSMUSG00000060550	0.342274	0.00216584	0.0184954	H2-Q7	110558	histocompatibility 2, Q region locus 7 [Source:MGI Symbol;Acc:MGI:95936]	200.275	199.742	191.968	260.694	269.925	281.595	1.26775
ENSMUSG00000018819	0.342252	0.00707522	0.0462397	Lsp1	16985	lymphocyte specific 1 [Source:MGI Symbol;Acc:MGI:96832]	27.4375	25.7426	24.9152	35.8614	39.1422	34.426	1.26773
ENSMUSG00000039899	0.339481	0.00495977	0.0352679	Fgl2	14190	fibrinogen-like protein 2 [Source:MGI Symbol;Acc:MGI:103266]	16.1539	19.3211	17.4515	23.0111	23.8346	24.8422	1.2653
ENSMUSG00000031709	0.338754	0.00791215	0.0499904	Tbc1d9	71310	TBC1 domain family, member 9 [Source:MGI Symbol;Acc:MGI:1918560]	2.46094	2.71545	2.8275	3.61851	3.88488	3.7311	1.26466
ENSMUSG00000032479	0.337127	0.00250499	0.0207466	Map4	17758	microtubule-associated protein 4 [Source:MGI Symbol;Acc:MGI:97178]	39.1967	41.6602	40.7076	53.8564	54.4576	57.7546	1.26324
ENSMUSG00000035329	0.336471	0.00562282	0.0389379	Fbxo33	70611	F-box protein 33 [Source:MGI Symbol;Acc:MGI:1917861]	6.41994	7.46332	6.7761	9.61816	9.86969	8.81152	1.26266
ENSMUSG00000019998	0.335345	0.00344979	0.0266303	Stx7	53331	syntaxin 7 [Source:MGI Symbol;Acc:MGI:1858210]	45.2866	49.0246	44.0475	65.5249	62.8694	57.0199	1.26168
ENSMUSG00000020962	0.335129	0.00445285	0.0323098	Gtf2a1	83602	general transcription factor II A, 1 [Source:MGI Symbol;Acc:MGI:1933277]	5.51808	5.72586	5.7561	7.7753	8.38787	7.35916	1.26149
ENSMUSG00000018339	0.332476	0.00474279	0.033986	Gpx3	14778	glutathione peroxidase 3 [Source:MGI Symbol;Acc:MGI:105102]	41.8702	37.8008	43.805	54.9752	50.5952	57.0174	1.25917
ENSMUSG00000095567	0.332382	0.00564755	0.0390622	Noc2l	57741	NOC2 like nucleolar associated transcriptional repressor [Source:MGI Symbol;Acc:MGI:1931051]	19.7711	16.3984	19.0542	23.7038	24.8432	23.3268	1.25909
ENSMUSG00000028522	0.330708	0.00579729	0.0399542	Mier1	71148	MEIR1 treanscription regulator [Source:MGI Symbol;Acc:MGI:1918398]	12.0752	14.5797	14.4045	19.3439	17.5988	17.4273	1.25763
ENSMUSG00000017774	0.330539	0.00318024	0.0249595	Myo1c	17913	myosin IC [Source:MGI Symbol;Acc:MGI:106612]	11.9549	12.0099	12.433	17.2146	16.3083	16.0692	1.25748
ENSMUSG00000024613	0.328979	0.00629182	0.0423505	Tcof1	21453	treacle ribosome biogenesis factor 1 [Source:MGI Symbol;Acc:MGI:892003]	5.39557	4.96908	5.17205	6.68835	6.95143	7.00008	1.25612
ENSMUSG00000026176	0.327259	0.00707038	0.0462397	Ctdsp1	227292	CTD (carboxy-terminal domain, RNA polymerase II, polypeptide A) small phosphatase 1 [Source:MGI Symbol;Acc:MGI:2654470]	55.0261	56.6862	63.6449	73.452	68.4592	75.295	1.25463
ENSMUSG00000025223	0.324685	0.00442203	0.0321546	Ldb1	16825	LIM domain binding 1 [Source:MGI Symbol;Acc:MGI:894762]	25.1252	22.9229	24.5445	31.0936	31.5458	33.5167	1.25239
ENSMUSG00000001794	0.323838	0.00365068	0.0278546	Capns1	12336	calpain, small subunit 1 [Source:MGI Symbol;Acc:MGI:88266]	183.282	179.13	180.408	223.886	222.476	234.202	1.25166
ENSMUSG00000052056	0.32322	0.00625229	0.0422322	Zfp217	228913	zinc finger protein 217 [Source:MGI Symbol;Acc:MGI:2685408]	4.85542	5.52406	5.61711	7.75241	7.35476	7.0284	1.25112
ENSMUSG00000045193	0.3225	0.00573679	0.0395845	Cirbp	12696	cold inducible RNA binding protein [Source:MGI Symbol;Acc:MGI:893588]	59.9651	63.0837	62.8124	81.2101	78.7364	90.6263	1.2505
ENSMUSG00000041827	0.322169	0.00289777	0.0233218	Oasl1	231655	2'-5' oligoadenylate synthetase-like 1 [Source:MGI Symbol;Acc:MGI:2180849]	96.301	89.7036	98.6719	120.564	116.489	120.132	1.25021
ENSMUSG00000020400	0.321888	0.00776237	0.0493957	Tnip1	57783	TNFAIP3 interacting protein 1 [Source:MGI Symbol;Acc:MGI:1926194]	47.5199	45.0892	51.4952	65.3416	58.6141	63.8279	1.24996
ENSMUSG00000070643	0.321712	0.00782361	0.0496212	Sox13	20668	SRY (sex determining region Y)-box 13 [Source:MGI Symbol;Acc:MGI:98361]	26.6838	26.465	31.8028	36.6232	34.5579	39.32	1.24981
ENSMUSG00000048379	0.321677	0.0063403	0.0426166	Socs4	67296	suppressor of cytokine signaling 4 [Source:MGI Symbol;Acc:MGI:1914546]	10.2473	12.3394	12.2781	15.5709	15.4744	14.4999	1.24978
ENSMUSG00000069049	0.320318	0.00627921	0.0422903	Eif2s3y	26908	eukaryotic translation initiation factor 2, subunit 3, structural gene Y-linked [Source:MGI Symbol;Acc:MGI:1349430]	32.902	34.727	33.0747	44.4709	45.4303	43.6927	1.24861
ENSMUSG00000034120	0.318773	0.00656244	0.0437635	Srsf2	20382	serine and arginine-rich splicing factor 2 [Source:MGI Symbol;Acc:MGI:98284]	338.856	364.395	329.509	413.84	440.524	405.042	1.24727
ENSMUSG00000021583	0.318371	0.00341054	0.0264254	Erap1	80898	endoplasmic reticulum aminopeptidase 1 [Source:MGI Symbol;Acc:MGI:1933403]	16.4355	18.5073	17.9103	24.3346	25.2719	24.0281	1.24692
ENSMUSG00000026437	0.318277	0.00360616	0.027589	Cdk18	18557	cyclin-dependent kinase 18 [Source:MGI Symbol;Acc:MGI:97518]	58.1883	57.7448	64.9628	74.99	76.817	78.9025	1.24684
ENSMUSG00000040945	0.316816	0.00486112	0.0347047	Rcc2	108911	regulator of chromosome condensation 2 [Source:MGI Symbol;Acc:MGI:1919784]	27.696	28.1201	29.2838	38.1474	37.2111	34.9353	1.24558
ENSMUSG00000028080	0.313528	0.00364874	0.0278546	Lrba	80877	LPS-responsive beige-like anchor [Source:MGI Symbol;Acc:MGI:1933162]	28.2682	32.6315	30.1894	40.1486	43.5598	40.4036	1.24274
ENSMUSG00000032010	0.311165	0.00605748	0.0413277	Usp2	53376	ubiquitin specific peptidase 2 [Source:MGI Symbol;Acc:MGI:1858178]	33.1106	33.5681	33.6841	44.4404	42.6	40.2931	1.24071
ENSMUSG00000020075	0.310505	0.00617794	0.041828	Ddx21	56200	DExD box helicase 21 [Source:MGI Symbol;Acc:MGI:1860494]	9.36332	9.51471	10.2581	13.1854	13.7348	12.3835	1.24014
ENSMUSG00000024429	0.309881	0.00709814	0.0463448	Gnl1	14670	guanine nucleotide binding protein-like 1 [Source:MGI Symbol;Acc:MGI:95764]	48.4931	46.7961	49.6653	62.3116	56.8551	63.5211	1.23961
ENSMUSG00000028124	0.308178	0.005357	0.0374114	Gclm	14630	glutamate-cysteine ligase, modifier subunit [Source:MGI Symbol;Acc:MGI:104995]	85.8554	89.6838	91.9508	113.842	115.703	111.156	1.23814
ENSMUSG00000035545	0.306494	0.00604215	0.041272	Leng8	232798	leukocyte receptor cluster (LRC) member 8 [Source:MGI Symbol;Acc:MGI:2142195]	44.8667	43.5883	46.0579	56.3988	57.1949	54.3246	1.2367
ENSMUSG00000038482	0.3051	0.00733968	0.0476055	Tfdp1	21781	transcription factor Dp 1 [Source:MGI Symbol;Acc:MGI:101934]	21.8761	22.9989	23.5357	28.1944	30.9995	28.5146	1.2355
ENSMUSG00000029385	0.304192	0.00769638	0.0491478	Ccng2	12452	cyclin G2 [Source:MGI Symbol;Acc:MGI:1095734]	78.3004	88.8488	82.5764	109.004	121.045	115.338	1.23473
ENSMUSG00000025132	0.303095	0.0068021	0.0449976	Arhgdia	192662	Rho GDP dissociation inhibitor (GDI) alpha [Source:MGI Symbol;Acc:MGI:2178103]	385.162	368.736	380.534	409.547	387.542	395.913	1.23379
ENSMUSG00000024789	0.301206	0.00690817	0.0454387	Jak2	16452	Janus kinase 2 [Source:MGI Symbol;Acc:MGI:96629]	27.4561	33.4199	31.1885	40.2311	41.2422	39.7411	1.23217
ENSMUSG00000024236	0.297898	0.00789849	0.0499315	Svil	225115	supervillin [Source:MGI Symbol;Acc:MGI:2147319]	14.5171	15.7971	15.2334	19.8771	18.8815	20.4114	1.22935
ENSMUSG00000074748	0.295561	0.00701362	0.0459751	Atxn7l3b	382423	ataxin 7-like 3B [Source:MGI Symbol;Acc:MGI:1914971]	50.6451	54.8822	52.343	63.9267	69.4537	66.2156	1.22736
ENSMUSG00000079547	0.287584	0.00762747	0.0489516	H2-DMb1	14999	histocompatibility 2, class II, locus Mb1 [Source:MGI Symbol;Acc:MGI:95922]	160.631	148.451	162.457	208.995	200.762	209.231	1.22059
ENSMUSG00000027219	-0.285914	0.00752398	0.0484398	Slc28a2	269346	solute carrier family 28 (sodium-coupled nucleoside transporter), member 2 [Source:MGI Symbol;Acc:MGI:1913105]	85.252	97.6715	92.5973	78.431	79.2171	78.1092	0.820222
ENSMUSG00000015536	-0.287234	0.0076389	0.0489516	Mocs2	17434	molybdenum cofactor synthesis 2 [Source:MGI Symbol;Acc:MGI:1336894]	223.33	242.624	238.052	223.3	223.228	216.864	0.819472
ENSMUSG00000014959	-0.290979	0.00774986	0.0493433	Gorasp2	70231	golgi reassembly stacking protein 2 [Source:MGI Symbol;Acc:MGI:2135962]	108.225	117.537	112.753	96.7977	95.2308	98.5895	0.817347
ENSMUSG00000029802	-0.297705	0.00787046	0.0498635	Abcg2	26357	ATP binding cassette subfamily G member 2 (Junior blood group) [Source:MGI Symbol;Acc:MGI:1347061]	79.2468	90.9667	80.6751	77.8375	77.0072	71.2734	0.813545
ENSMUSG00000032741	-0.299127	0.00773561	0.0493343	Tpcn1	252972	two pore channel 1 [Source:MGI Symbol;Acc:MGI:2182472]	23.2926	25.5416	26.8284	21.6879	20.4712	21.009	0.812744
ENSMUSG00000033880	-0.299243	0.0069819	0.0458192	Lgals3bp	19039	lectin, galactoside-binding, soluble, 3 binding protein [Source:MGI Symbol;Acc:MGI:99554]	398.339	386.921	412.853	330.76	308.358	329.967	0.812679
ENSMUSG00000030811	-0.300544	0.00747463	0.048203	Fbxl19	233902	F-box and leucine-rich repeat protein 19 [Source:MGI Symbol;Acc:MGI:3039600]	27.1309	23.5313	26.9743	21.5754	21.4194	22.6897	0.811946
ENSMUSG00000028464	-0.302557	0.006016	0.0411665	Tpm2	22004	tropomyosin 2, beta [Source:MGI Symbol;Acc:MGI:98810]	273.178	247.208	255.801	214.872	221.707	213.823	0.810814
ENSMUSG00000030082	-0.306917	0.00471134	0.0338237	Sec61a1		Sec61 alpha 1 subunit (S. cerevisiae) [Source:MGI Symbol;Acc:MGI:1858417]	140.595	143.884	146.582	122.045	119.32	123.278	0.808367
ENSMUSG00000014606	-0.307715	0.00463513	0.0334431	Slc25a11	67863	solute carrier family 25 (mitochondrial carrier oxoglutarate carrier), member 11 [Source:MGI Symbol;Acc:MGI:1915113]	182.597	170.099	177.157	148.839	149.687	149.972	0.80792
ENSMUSG00000038372	-0.308693	0.00392495	0.0293468	Gmds	218138	GDP-mannose 4, 6-dehydratase [Source:MGI Symbol;Acc:MGI:1891112]	210.869	210.499	214.887	175.592	174.571	170.687	0.807373
ENSMUSG00000034285	-0.310589	0.00671679	0.0445354	Nipsnap1	18082	nipsnap homolog 1 [Source:MGI Symbol;Acc:MGI:1278344]	30.6388	32.5585	32.4319	27.6575	27.4202	26.6553	0.806313
ENSMUSG00000052738	-0.311028	0.00613886	0.0416367	Suclg1	56451	succinate-CoA ligase, GDP-forming, alpha subunit [Source:MGI Symbol;Acc:MGI:1927234]	194.584	193.364	177.211	171.759	173.794	165.5	0.806067
ENSMUSG00000067818	-0.311375	0.00408254	0.0302701	Myl9	98932	myosin, light polypeptide 9, regulatory [Source:MGI Symbol;Acc:MGI:2138915]	357.642	320.229	355.09	302.041	292.885	303.693	0.805873
ENSMUSG00000021610	-0.312118	0.00692581	0.0455029	Clptm1l	218335	CLPTM1-like [Source:MGI Symbol;Acc:MGI:2442892]	177.594	169.852	163.222	145.26	141.198	131.514	0.805458
ENSMUSG00000027993	-0.313232	0.00625053	0.0422322	Trim2	80890	tripartite motif-containing 2 [Source:MGI Symbol;Acc:MGI:1933163]	13.1582	16.4825	14.4818	12.1297	12.5073	11.6897	0.804837
ENSMUSG00000024026	-0.314036	0.00500371	0.035503	Glo1	109801	glyoxalase 1 [Source:MGI Symbol;Acc:MGI:95742]	93.4047	95.6746	90.9156	89.5616	91.145	88.1059	0.804388
ENSMUSG00000041355	-0.314743	0.00421722	0.0311286	Ssr2	66256	signal sequence receptor, beta [Source:MGI Symbol;Acc:MGI:1913506]	332.509	310.602	319.285	266.338	264.281	271.683	0.803994
ENSMUSG00000009772	-0.314753	0.00466978	0.03363	Nuak2	74137	NUAK family, SNF1-like kinase, 2 [Source:MGI Symbol;Acc:MGI:1921387]	43.4045	41.5779	44.7107	34.5551	37.6572	36.5515	0.803989
ENSMUSG00000017221	-0.316312	0.00384505	0.0288993	Psmd3	22123	proteasome (prosome, macropain) 26S subunit, non-ATPase, 3 [Source:MGI Symbol;Acc:MGI:98858]	91.2525	83.3039	90.0314	79.1992	76.3847	80.2048	0.80312
ENSMUSG00000058833	-0.316901	0.00692996	0.0455043	Rex1bd	66462	required for excision 1-B domain containing [Source:MGI Symbol;Acc:MGI:1913712]	137.444	131.415	131.565	114.085	103.615	120.857	0.802793
ENSMUSG00000004044	-0.318746	0.00455862	0.0329529	Cavin1	19285	caveolae associated 1 [Source:MGI Symbol;Acc:MGI:1277968]	25.2833	24.5689	25.1337	19.244	20.3574	21.6998	0.801767
ENSMUSG00000010047	-0.319619	0.00557217	0.03868	Hyal2	15587	hyaluronoglucosaminidase 2 [Source:MGI Symbol;Acc:MGI:1196334]	55.5887	51.742	56.2948	42.0684	44.5579	47.7345	0.801281
ENSMUSG00000038859	-0.320032	0.0043956	0.0320022	Baiap2l1	66898	BAI1-associated protein 2-like 1 [Source:MGI Symbol;Acc:MGI:1914148]	32.8783	37.6441	35.7218	30.9312	31.4973	30.5904	0.801052
ENSMUSG00000032171	-0.320842	0.00614507	0.0416543	Pin1		peptidyl-prolyl cis/trans isomerase, NIMA-interacting 1 [Source:MGI Symbol;Acc:MGI:1346036]	12.4558	11.2337	12.1864	10.3218	10.0767	10.19	0.800603
ENSMUSG00000022752	-0.32209	0.00492734	0.0351123	Tomm70a		translocase of outer mitochondrial membrane 70A [Source:MGI Symbol;Acc:MGI:106295]	19.4857	20.6642	20.8611	19.3211	19.4507	19.2165	0.79991
ENSMUSG00000028394	-0.322169	0.00687294	0.0453103	Pole3	59001	polymerase (DNA directed), epsilon 3 (p17 subunit) [Source:MGI Symbol;Acc:MGI:1933378]	34.5349	36.0097	31.7617	28.5686	28.4721	29.3097	0.799867
ENSMUSG00000024750	-0.322278	0.00479092	0.0343097	Zfand5	22682	zinc finger, AN1-type domain 5 [Source:MGI Symbol;Acc:MGI:1278334]	33.4275	35.0183	33.837	31.6929	34.9354	33.1965	0.799806
ENSMUSG00000018983	-0.323419	0.00707803	0.0462397	E2f2	242705	E2F transcription factor 2 [Source:MGI Symbol;Acc:MGI:1096341]	9.70757	10.0438	11.0293	8.33698	8.88553	7.89359	0.799174
ENSMUSG00000070730	-0.325701	0.00304253	0.0241414	Rmdn3	67809	regulator of microtubule dynamics 3 [Source:MGI Symbol;Acc:MGI:1915059]	125.705	131.198	127.516	108.04	102.653	101.753	0.797911
ENSMUSG00000022204	-0.32678	0.00468618	0.033702	Ngdn	68966	neuroguidin, EIF4E binding protein [Source:MGI Symbol;Acc:MGI:1916216]	46.9631	43.853	44.9767	39.5283	37.8302	39.4092	0.797314
ENSMUSG00000042364	-0.328009	0.00608968	0.0414492	Snx18	170625	sorting nexin 18 [Source:MGI Symbol;Acc:MGI:2137642]	12.4486	10.5053	11.0402	9.48448	9.17092	9.23264	0.796635
ENSMUSG00000056666	-0.328279	0.00689014	0.0453719	Retsat	67442	retinol saturase (all trans retinol 13,14 reductase) [Source:MGI Symbol;Acc:MGI:1914692]	43.0629	46.9596	42.2874	39.8192	33.6523	37.3476	0.796486
ENSMUSG00000002763	-0.328335	0.00753378	0.0484759	Pex6	224824	peroxisomal biogenesis factor 6 [Source:MGI Symbol;Acc:MGI:2385054]	35.4093	29.4779	30.3829	24.3312	27.5671	26.0044	0.796455
ENSMUSG00000026589	-0.328349	0.00325941	0.0254768	Sec16b	89867	SEC16 homolog B (S. cerevisiae) [Source:MGI Symbol;Acc:MGI:2148802]	24.704	27.2775	27.2171	21.4549	20.4909	21.901	0.796447
ENSMUSG00000074227	-0.32869	0.00502351	0.0355778	Spint2	20733	serine protease inhibitor, Kunitz type 2 [Source:MGI Symbol;Acc:MGI:1338031]	1290.72	1263.53	1225.44	1323.39	1363.87	1261.41	0.796259
ENSMUSG00000035227	-0.32902	0.00294959	0.0236152	Spcs2	66624	signal peptidase complex subunit 2 homolog (S. cerevisiae) [Source:MGI Symbol;Acc:MGI:1913874]	143.669	148.254	150.569	128.502	122.813	127.392	0.796077
ENSMUSG00000002108	-0.330062	0.00471956	0.0338617	Nr1h3	22259	nuclear receptor subfamily 1, group H, member 3 [Source:MGI Symbol;Acc:MGI:1352462]	39.7712	36.3704	37.4155	31.9278	31.2072	32.6624	0.795502
ENSMUSG00000038515	-0.330615	0.00516763	0.0363578	Grtp1	66790	GH regulated TBC protein 1 [Source:MGI Symbol;Acc:MGI:1914040]	50.4635	49.1966	53.5767	43.5153	44.9289	40.9225	0.795197
ENSMUSG00000019966	-0.330639	0.00496049	0.0352679	Kitl	17311	kit ligand [Source:MGI Symbol;Acc:MGI:96974]	11.0276	12.949	12.4116	12.1455	11.5127	10.4843	0.795184
ENSMUSG00000046519	-0.33065	0.00558204	0.0387252	Golph3l	229593	golgi phosphoprotein 3-like [Source:MGI Symbol;Acc:MGI:1917129]	20.9543	22.5537	20.8308	19.0741	20.0666	16.682	0.795178
ENSMUSG00000021024	-0.331628	0.00352891	0.0271024	Psma6	26443	proteasome subunit alpha 6 [Source:MGI Symbol;Acc:MGI:1347006]	206.788	215.898	199.137	185.369	197.098	182.584	0.79464
ENSMUSG00000020523	-0.333317	0.00669802	0.044462	Fam114a2	67726	family with sequence similarity 114, member A2 [Source:MGI Symbol;Acc:MGI:1917629]	28.0482	26.0873	28.3267	23.942	25.4879	22.2187	0.793709
ENSMUSG00000033099	-0.333813	0.00764336	0.0489516	Nol12	97961	nucleolar protein 12 [Source:MGI Symbol;Acc:MGI:2146285]	14.6965	14.4197	14.6917	12.6491	13.2889	13.8072	0.793437
ENSMUSG00000027091	-0.334326	0.00373442	0.0282672	Zc3h15		zinc finger CCCH-type containing 15 [Source:MGI Symbol;Acc:MGI:1919747]	69.3843	77.5532	68.2057	67.9073	66.3644	69.0034	0.793154
ENSMUSG00000018167	-0.334631	0.00712069	0.0464657	Stard3	59045	START domain containing 3 [Source:MGI Symbol;Acc:MGI:1929618]	27.1533	31.884	32.0917	24.1053	25.755	25.7716	0.792987
ENSMUSG00000034947	-0.336289	0.00687794	0.0453174	Tmem106a	217203	transmembrane protein 106A [Source:MGI Symbol;Acc:MGI:1922056]	67.425	77.4273	82.1313	62.227	67.81	61.8076	0.792076
ENSMUSG00000020877	-0.336512	0.00686543	0.0453103	Scrn2	217140	secernin 2 [Source:MGI Symbol;Acc:MGI:1343092]	41.4674	37.4443	37.0894	33.5516	28.1583	32.4528	0.791954
ENSMUSG00000038217	-0.336824	0.00613406	0.0416286	Tlcd2	380712	TLC domain containing 2 [Source:MGI Symbol;Acc:MGI:1917141]	72.3231	73.443	80.2731	67.927	61.6606	62.0845	0.791782
ENSMUSG00000021900	-0.33686	0.0055445	0.0385111	Btd	26363	biotinidase [Source:MGI Symbol;Acc:MGI:1347001]	14.2561	14.1142	15.6912	14.0691	13.1271	12.5321	0.791763
ENSMUSG00000026279	-0.336917	0.0066253	0.0440554	Thap4	67026	THAP domain containing 4 [Source:MGI Symbol;Acc:MGI:1914276]	95.4774	91.3315	90.4599	76.1801	82.5198	86.4216	0.791732
ENSMUSG00000029772	-0.336982	0.00692304	0.0455029	Ahcyl2	74340	S-adenosylhomocysteine hydrolase-like 2 [Source:MGI Symbol;Acc:MGI:1921590]	76.897	92.2127	84.9606	81.0902	88.6841	78.9104	0.791696
ENSMUSG00000047281	-0.337506	0.00338687	0.0262597	Sfn	55948	stratifin [Source:MGI Symbol;Acc:MGI:1891831]	170.463	152.024	164.699	133.889	123.391	139.112	0.791408
ENSMUSG00000022574	-0.337552	0.00187086	0.0164639	Naprt	223646	nicotinate phosphoribosyltransferase [Source:MGI Symbol;Acc:MGI:2442664]	180.725	171.693	179.86	142.608	139.58	144.045	0.791383
ENSMUSG00000043079	-0.337722	0.00624743	0.0422322	Synpo	104027	synaptopodin [Source:MGI Symbol;Acc:MGI:1099446]	82.3428	95.2048	97.4624	72.1885	76.9509	72.1575	0.79129
ENSMUSG00000042148	-0.338317	0.00353381	0.0271075	Cox10	70383	heme A:farnesyltransferase cytochrome c oxidase assembly factor 10 [Source:MGI Symbol;Acc:MGI:1917633]	12.0924	12.7266	12.766	10.8562	10.3767	10.9853	0.790964
ENSMUSG00000115338	-0.338453	0.00187751	0.0165098	Pnp	18950	purine-nucleoside phosphorylase [Source:MGI Symbol;Acc:MGI:97365]	264.275	259.802	266.932	206.318	199.62	210.705	0.790889
ENSMUSG00000028037	-0.338509	0.00308362	0.0242838	Ifi44	99899	interferon-induced protein 44 [Source:MGI Symbol;Acc:MGI:2443016]	15.6413	18.8545	18.2587	15.2984	16.145	14.6132	0.790858
ENSMUSG00000026568	-0.338607	0.00702493	0.046023	Mpc2	70456	mitochondrial pyruvate carrier 2 [Source:MGI Symbol;Acc:MGI:1917706]	181.636	169.241	173.128	153.547	159.642	158.136	0.790805
ENSMUSG00000030339	-0.33863	0.00307127	0.0242578	Ltbr	17000	lymphotoxin B receptor [Source:MGI Symbol;Acc:MGI:104875]	95.3839	97.4923	98.4421	86.9053	80.1657	82.6275	0.790792
ENSMUSG00000026087	-0.338942	0.00355065	0.0272185	Mrpl30	107734	mitochondrial ribosomal protein L30 [Source:MGI Symbol;Acc:MGI:1333820]	146.773	149.175	145.454	120.499	133.369	129.893	0.790621
ENSMUSG00000078515	-0.339313	0.00522727	0.0366831	Ddi2	68817	DNA-damage inducible protein 2 [Source:MGI Symbol;Acc:MGI:1917244]	17.6884	20.7008	21.789	17.9771	18.0142	18.1407	0.790418
ENSMUSG00000011752	-0.339721	0.00187047	0.0164639	Pgam1	18648	phosphoglycerate mutase 1 [Source:MGI Symbol;Acc:MGI:97552]	267.695	271.805	269.728	237.311	248.135	239.934	0.790194
ENSMUSG00000032902	-0.340533	0.00245104	0.0204221	Slc16a1	20501	solute carrier family 16 (monocarboxylic acid transporters), member 1 [Source:MGI Symbol;Acc:MGI:106013]	31.3224	33.5049	32.097	28.1403	29.1331	29.0324	0.789749
ENSMUSG00000026385	-0.340576	0.00561812	0.0389287	Dbi	13167	diazepam binding inhibitor [Source:MGI Symbol;Acc:MGI:94865]	2200.84	1912.74	2164.2	1814.75	1755.77	1967.95	0.789726
ENSMUSG00000027954	-0.342011	0.00209236	0.0180146	Efna1	13636	ephrin A1 [Source:MGI Symbol;Acc:MGI:103236]	58.7047	58.0804	58.3984	46.8116	46.033	47.4561	0.788941
ENSMUSG00000030852	-0.342183	0.00486859	0.0347365	Tacc2	57752	transforming, acidic coiled-coil containing protein 2 [Source:MGI Symbol;Acc:MGI:1928899]	17.488	20.0697	18.5176	15.6792	14.8791	13.8918	0.788847
ENSMUSG00000038195	-0.342606	0.00759315	0.0488034	Rilp	280408	Rab interacting lysosomal protein [Source:MGI Symbol;Acc:MGI:2144271]	16.3064	14.9133	17.5153	14.8524	12.8766	13.9899	0.788615
ENSMUSG00000028064	-0.342754	0.00235313	0.0197872	Sema4a	20351	sema domain, immunoglobulin domain (Ig), transmembrane domain (TM) and short cytoplasmic domain, (semaphorin) 4A [Source:MGI Symbol;Acc:MGI:107560]	143.031	151.495	145.804	127.896	122.771	118.936	0.788535
ENSMUSG00000029073	-0.343096	0.00305398	0.024199	Cptp	79554	ceramide-1-phosphate transfer protein [Source:MGI Symbol;Acc:MGI:1933107]	17.7266	18.4475	19.2443	15.5834	15.2196	14.1605	0.788348
ENSMUSG00000021650	-0.343656	0.00565795	0.0391107	Ptcd2	68927	pentatricopeptide repeat domain 2 [Source:MGI Symbol;Acc:MGI:1916177]	21.8081	21.0183	21.8207	19.1269	16.6456	18.7221	0.788042
ENSMUSG00000033618	-0.343883	0.00378108	0.0285299	Map3k13	71751	mitogen-activated protein kinase kinase kinase 13 [Source:MGI Symbol;Acc:MGI:2444243]	5.38793	6.35991	6.22284	4.69643	5.36069	4.52915	0.787918
ENSMUSG00000010607	-0.345184	0.00769346	0.0491478	Pigyl	66268	phosphatidylinositol glycan anchor biosynthesis, class Y-like [Source:MGI Symbol;Acc:MGI:1913518]	45.6813	46.2029	41.1344	39.7085	38.3819	36.7163	0.787208
ENSMUSG00000023259	-0.345222	0.00120909	0.0115666	Slc26a6	171429	solute carrier family 26, member 6 [Source:MGI Symbol;Acc:MGI:2159728]	216.047	209.684	211.724	170.247	169.384	176.026	0.787187
ENSMUSG00000002342	-0.345293	0.00369422	0.0280766	Tmem161a	234371	transmembrane protein 161A [Source:MGI Symbol;Acc:MGI:2384577]	20.442	19.2865	23.2499	16.7966	17.5653	18.0485	0.787148
ENSMUSG00000003810	-0.345336	0.00323606	0.0253631	Mast2	17776	microtubule associated serine/threonine kinase 2 [Source:MGI Symbol;Acc:MGI:894676]	23.0508	25.9191	26.3306	24.4637	22.7758	22.1833	0.787125
ENSMUSG00000031570	-0.345682	0.00466701	0.03363	Plpp5	71910	phospholipid phosphatase 5 [Source:MGI Symbol;Acc:MGI:1919160]	24.1462	22.7642	25.1596	20.5149	19.6952	21.6043	0.786936
ENSMUSG00000033487	-0.346078	0.00532491	0.0372324	Fndc3a	319448	fibronectin type III domain containing 3A [Source:MGI Symbol;Acc:MGI:1196463]	12.2121	14.4265	12.9246	13.2317	11.796	11.4358	0.78672
ENSMUSG00000020457	-0.346457	0.00634379	0.0426166	Drg1	13494	developmentally regulated GTP binding protein 1 [Source:MGI Symbol;Acc:MGI:1343297]	51.2949	63.1999	53.2179	53.2249	47.3967	50.9448	0.786513
ENSMUSG00000019823	-0.347004	0.00286686	0.0231132	Mical1	171580	microtubule associated monooxygenase, calponin and LIM domain containing 1 [Source:MGI Symbol;Acc:MGI:2385847]	97.0766	88.1246	100.05	79.8388	72.8884	75.5025	0.786215
ENSMUSG00000032332	-0.347016	0.00771027	0.0491999	Col12a1	12816	collagen, type XII, alpha 1 [Source:MGI Symbol;Acc:MGI:88448]	3.57243	3.74768	3.40096	3.14677	3.59816	3.05239	0.786209
ENSMUSG00000030763	-0.347394	0.0052811	0.0369485	Lcmt1	30949	leucine carboxyl methyltransferase 1 [Source:MGI Symbol;Acc:MGI:1353593]	49.147	47.5999	42.9302	37.0871	39.8796	35.7348	0.786003
ENSMUSG00000025498	-0.34752	0.00177747	0.0158231	Irf7	54123	interferon regulatory factor 7 [Source:MGI Symbol;Acc:MGI:1859212]	152.548	145.569	156.645	123.371	125.059	118.607	0.785934
ENSMUSG00000084883	-0.34763	0.00270218	0.022063	Ccdc85c	668158	coiled-coil domain containing 85C [Source:MGI Symbol;Acc:MGI:3644008]	26.7999	26.381	27.3401	22.6994	21.3366	20.2012	0.785874
ENSMUSG00000056305	-0.348098	0.00719853	0.0468677	Usp39	28035	ubiquitin specific peptidase 39 [Source:MGI Symbol;Acc:MGI:107622]	11.672	11.3662	11.3481	11.202	10.3515	9.08181	0.785619
ENSMUSG00000020288	-0.348683	0.00611024	0.0415403	Ahsa2	268390	AHA1, activator of heat shock protein ATPase 2 [Source:MGI Symbol;Acc:MGI:1916133]	20.0176	18.9156	18.2605	16.4892	16.7461	18.0934	0.785301
ENSMUSG00000028969	-0.349073	0.00745651	0.0481937	Cdk5	12568	cyclin-dependent kinase 5 [Source:MGI Symbol;Acc:MGI:101765]	18.6034	20.0902	18.9357	18.3885	15.092	18.1926	0.785088
ENSMUSG00000011114	-0.350655	0.00259568	0.0213141	Tbrg1	21376	transforming growth factor beta regulated gene 1 [Source:MGI Symbol;Acc:MGI:1100877]	75.4044	78.403	75.2677	65.0123	66.2531	69.7365	0.784228
ENSMUSG00000041571	-0.35106	0.00232789	0.0195893	Selenow	20364	selenoprotein W [Source:MGI Symbol;Acc:MGI:1100878]	395.67	336.804	377.881	316.122	326.533	342.606	0.784008
ENSMUSG00000021361	-0.352011	0.00141644	0.0131205	Tmem14c	66154	transmembrane protein 14C [Source:MGI Symbol;Acc:MGI:1913404]	310.781	317.427	297.536	256.391	259.191	258.256	0.783491
ENSMUSG00000039016	-0.352024	0.00314545	0.0247033	Timm8b	30057	translocase of inner mitochondrial membrane 8B [Source:MGI Symbol;Acc:MGI:1353424]	104.047	102.006	100.017	91.6471	84.0625	78.3169	0.783484
ENSMUSG00000033434	-0.352072	0.00700818	0.0459655	Gtpbp6	107999	GTP binding protein 6 (putative) [Source:MGI Symbol;Acc:MGI:1306825]	21.997	20.2795	20.6129	18.252	16.0363	19.5751	0.783458
ENSMUSG00000030409	-0.352419	0.00335393	0.0260476	Dmpk	13400	dystrophia myotonica-protein kinase [Source:MGI Symbol;Acc:MGI:94906]	80.3189	89.8343	91.8699	74.7811	75.4537	71.3389	0.78327
ENSMUSG00000017715	-0.353048	0.00194862	0.016967	Pgs1	74451	phosphatidylglycerophosphate synthase 1 [Source:MGI Symbol;Acc:MGI:1921701]	29.7379	26.7277	28.3205	22.9522	23.1486	23.3574	0.782928
ENSMUSG00000030760	-0.354298	0.00454892	0.0329034	Acer3	66190	alkaline ceramidase 3 [Source:MGI Symbol;Acc:MGI:1913440]	8.28577	8.46907	7.59028	7.31031	7.32756	6.93266	0.78225
ENSMUSG00000033845	-0.354414	0.00781635	0.0496212	Mrpl15	27395	mitochondrial ribosomal protein L15 [Source:MGI Symbol;Acc:MGI:1351639]	82.7509	80.8982	81.8337	67.6617	72.1755	77.1323	0.782188
ENSMUSG00000074743	-0.355562	0.00705987	0.0461995	Thbd	21824	thrombomodulin [Source:MGI Symbol;Acc:MGI:98736]	5.45841	5.01082	5.02331	4.70812	4.73555	4.82571	0.781565
ENSMUSG00000029561	-0.356131	0.00127896	0.0121443	Oasl2	23962	2'-5' oligoadenylate synthetase-like 2 [Source:MGI Symbol;Acc:MGI:1344390]	148.284	158.058	149.922	123.627	122.012	125.047	0.781257
ENSMUSG00000004633	-0.356498	0.00297094	0.0237696	Chn2	69993	chimerin 2 [Source:MGI Symbol;Acc:MGI:1917243]	19.1302	19.892	18.22	16.0616	15.092	15.0898	0.781058
ENSMUSG00000032526	-0.356857	0.00284604	0.0229935	Ss18l2	26901	SS18, nBAF chromatin remodeling complex subunit like 2 [Source:MGI Symbol;Acc:MGI:1349474]	59.7981	67.6374	68.4355	59.5689	58.9071	58.2613	0.780864
ENSMUSG00000036285	-0.358187	0.00764137	0.0489516	Noa1	56412	nitric oxide associated 1 [Source:MGI Symbol;Acc:MGI:1914306]	9.82733	9.18057	8.26083	8.32338	8.13079	7.87978	0.780144
ENSMUSG00000004947	-0.358362	0.00745332	0.0481937	Dtx2	74198	deltex 2, E3 ubiquitin ligase [Source:MGI Symbol;Acc:MGI:1921448]	4.80924	4.36903	4.51722	4.25164	4.12377	4.19858	0.78005
ENSMUSG00000073889	-0.359553	0.00262936	0.0215447	Il11ra1	16157	interleukin 11 receptor, alpha chain 1 [Source:MGI Symbol;Acc:MGI:107426]	21.2201	19.2104	21.5985	18.0658	17.0981	17.295	0.779406
ENSMUSG00000037852	-0.359561	0.00119922	0.0115008	Cpe	12876	carboxypeptidase E [Source:MGI Symbol;Acc:MGI:101932]	47.2969	54.0185	49.9986	40.9898	39.9896	38.1137	0.779402
ENSMUSG00000025786	-0.359974	0.00150444	0.0137316	Zdhhc3	69035	zinc finger, DHHC domain containing 3 [Source:MGI Symbol;Acc:MGI:1926134]	34.0797	39.9303	37.2739	29.2822	30.8355	31.7078	0.779178
ENSMUSG00000062075	-0.360055	0.00214868	0.0183897	Lmnb2	16907	lamin B2 [Source:MGI Symbol;Acc:MGI:96796]	21.3491	17.8992	20.2278	16.5034	15.3741	15.9692	0.779135
ENSMUSG00000004035	-0.36012	0.00656199	0.0437635	Gstm7	68312	glutathione S-transferase, mu 7 [Source:MGI Symbol;Acc:MGI:1915562]	20.1789	20.2224	22.0151	20.0454	18.1779	17.1929	0.7791
ENSMUSG00000002249	-0.360482	0.00616062	0.0417352	Tead3	21678	TEA domain family member 3 [Source:MGI Symbol;Acc:MGI:109241]	11.8256	12.6187	12.6091	11.8007	10.3785	9.71247	0.778904
ENSMUSG00000049686	-0.361166	0.00186555	0.0164422	Orai1	109305	ORAI calcium release-activated calcium modulator 1 [Source:MGI Symbol;Acc:MGI:1925542]	50.9958	44.0663	46.0205	37.5631	36.5176	38.8036	0.778535
ENSMUSG00000074825	-0.361487	0.0076459	0.0489516	Itpripl1	73338	inositol 1,4,5-triphosphate receptor interacting protein-like 1 [Source:MGI Symbol;Acc:MGI:1920588]	4.10325	4.42433	4.04092	3.90256	3.71552	3.99724	0.778362
ENSMUSG00000021079	-0.362168	0.00606993	0.0413758	Timm9	30056	translocase of inner mitochondrial membrane 9 [Source:MGI Symbol;Acc:MGI:1353436]	33.8724	33.0123	38.3104	29.9506	29.4975	31.8778	0.777994
ENSMUSG00000023030	-0.363322	0.00503506	0.0356082	Slc11a2	18174	solute carrier family 11 (proton-coupled divalent metal ion transporters), member 2 [Source:MGI Symbol;Acc:MGI:1345279]	28.5099	28.9132	30.8094	24.7775	22.106	26.7458	0.777372
ENSMUSG00000026239	-0.363433	0.00747884	0.048203	Pde6d	18582	phosphodiesterase 6D, cGMP-specific, rod, delta [Source:MGI Symbol;Acc:MGI:1270843]	19.0424	18.9963	16.7145	17.6989	16.6637	15.9158	0.777313
ENSMUSG00000029084	-0.363481	0.00281376	0.0228126	Cd38		CD38 antigen [Source:MGI Symbol;Acc:MGI:107474]	34.2319	34.0299	33.3924	29.7732	29.4095	29.3764	0.777287
ENSMUSG00000026853	-0.363658	0.001556	0.0141351	Crat	12908	carnitine acetyltransferase [Source:MGI Symbol;Acc:MGI:109501]	51.0395	56.2119	51.9882	44.1493	46.5071	44.6283	0.777192
ENSMUSG00000027792	-0.36367	0.00130386	0.0123111	Bche	12038	butyrylcholinesterase [Source:MGI Symbol;Acc:MGI:894278]	8.11005	9.75199	8.98036	7.43375	8.19911	7.32553	0.777185
ENSMUSG00000045282	-0.363951	0.00180892	0.0160535	Tmem86b	68255	transmembrane protein 86B [Source:MGI Symbol;Acc:MGI:1915505]	130.784	132.414	147.305	105.548	112.434	104.808	0.777034
ENSMUSG00000035297	-0.364682	0.00523961	0.0367473	Cops4	26891	COP9 signalosome subunit 4 [Source:MGI Symbol;Acc:MGI:1349414]	35.7979	36.5792	34.3658	34.8448	32.6053	27.7292	0.77664
ENSMUSG00000030921	-0.365182	0.00736317	0.0476973	Trim30a	20128	tripartite motif-containing 30A [Source:MGI Symbol;Acc:MGI:98178]	17.8765	19.1567	15.2916	14.924	16.2305	15.7152	0.776371
ENSMUSG00000024327	-0.365508	0.00116645	0.0113087	Slc39a7	14977	solute carrier family 39 (zinc transporter), member 7 [Source:MGI Symbol;Acc:MGI:95909]	98.6155	89.0987	91.302	76.8138	75.3143	78.1459	0.776196
ENSMUSG00000002661	-0.366016	0.00370476	0.0281197	Alkbh7	66400	alkB homolog 7 [Source:MGI Symbol;Acc:MGI:1913650]	34.6256	35.2042	33.8738	30.5238	27.5726	31.0437	0.775922
ENSMUSG00000044674	-0.366698	0.0067401	0.0446387	Fzd1	14362	frizzled class receptor 1 [Source:MGI Symbol;Acc:MGI:1196625]	2.4718	2.87229	2.89633	2.40867	2.55293	2.60426	0.775555
ENSMUSG00000030878	-0.368399	0.000648005	0.00694799	Cdr2	12585	cerebellar degeneration-related 2 [Source:MGI Symbol;Acc:MGI:1100885]	114.648	113.27	112.592	86.495	83.4135	82.9579	0.774642
ENSMUSG00000024781	-0.368709	0.00115306	0.011222	Lipa	16889	lysosomal acid lipase A [Source:MGI Symbol;Acc:MGI:96789]	24.0477	26.7695	24.5969	20.8981	21.0292	21.5158	0.774475
ENSMUSG00000025894	-0.368757	0.00511694	0.0361065	Aasdhppt	67618	aminoadipate-semialdehyde dehydrogenase-phosphopantetheinyl transferase [Source:MGI Symbol;Acc:MGI:1914868]	4.15608	4.5604	4.21476	3.73593	4.19377	4.03748	0.774449
ENSMUSG00000040548	-0.369332	0.00241687	0.0202201	Tex2	21763	testis expressed gene 2 [Source:MGI Symbol;Acc:MGI:102465]	16.5224	18.2801	20.1991	15.0418	15.5306	14.0031	0.774141
ENSMUSG00000001134	-0.369362	0.00485049	0.0346502	Uxt	22294	ubiquitously expressed prefoldin like chaperone [Source:MGI Symbol;Acc:MGI:1277988]	29.446	37.2908	32.5918	31.1247	28.6779	27.021	0.774125
ENSMUSG00000032353	-0.369766	0.00285855	0.0230623	Tmed3	66111	transmembrane p24 trafficking protein 3 [Source:MGI Symbol;Acc:MGI:1913361]	47.6937	42.4863	45.7611	38.688	34.8302	38.6573	0.773908
ENSMUSG00000038302	-0.369866	0.0030061	0.0239678	Afg1l	215951	AFG1 like ATPase [Source:MGI Symbol;Acc:MGI:2148801]	7.8902	8.01613	7.68718	7.21317	7.07075	7.14548	0.773854
ENSMUSG00000030615	-0.370429	0.00275604	0.0224393	Tmem126a	66271	transmembrane protein 126A [Source:MGI Symbol;Acc:MGI:1913521]	43.9662	44.4858	44.3101	39.9155	40.5407	38.9504	0.773553
ENSMUSG00000038365	-0.371075	0.000967593	0.0096818	Fbxo25	66822	F-box protein 25 [Source:MGI Symbol;Acc:MGI:1914072]	55.8296	58.4476	56.3889	46.6302	51.5855	45.1937	0.773206
ENSMUSG00000046798	-0.371623	0.00300278	0.0239578	Cldn12	64945	claudin 12 [Source:MGI Symbol;Acc:MGI:1929288]	8.6605	8.692	8.43426	7.79039	8.00655	6.77877	0.772913
ENSMUSG00000028416	-0.372494	0.00163149	0.0146821	Bag1	12017	BCL2-associated athanogene 1 [Source:MGI Symbol;Acc:MGI:108047]	189.387	180.883	179.817	128.079	132.998	142.885	0.772446
ENSMUSG00000030522	-0.373277	0.00650594	0.0435125	Mtmr10	233315	myotubularin related protein 10 [Source:MGI Symbol;Acc:MGI:2142292]	2.19969	2.47172	2.05474	2.20436	2.04934	1.97442	0.772027
ENSMUSG00000035790	-0.373304	0.00788542	0.0499253	Cep19	66994	centrosomal protein 19 [Source:MGI Symbol;Acc:MGI:1914244]	12.3784	13.0112	10.4321	10.7883	11.1071	9.92691	0.772012
ENSMUSG00000022571	-0.373749	0.00141213	0.0130963	Pycrl	66194	pyrroline-5-carboxylate reductase-like [Source:MGI Symbol;Acc:MGI:1913444]	67.6855	67.2306	67.284	53.2304	52.1649	59.3256	0.771774
ENSMUSG00000025885	-0.374038	0.000622805	0.00674676	Myo5b	17919	myosin VB [Source:MGI Symbol;Acc:MGI:106598]	68.0315	65.3451	66.8224	51.935	52.0818	51.3787	0.77162
ENSMUSG00000039988	-0.374254	0.00153634	0.0139789	Ankrd13c	433667	ankyrin repeat domain 13c [Source:MGI Symbol;Acc:MGI:2139746]	20.1697	22.7704	19.5312	20.0344	18.7743	18.3918	0.771504
ENSMUSG00000005373	-0.374491	0.0024315	0.0202983	Mlxipl	58805	MLX interacting protein-like [Source:MGI Symbol;Acc:MGI:1927999]	59.8745	65.3729	69.2067	52.9764	55.4814	54.9917	0.771378
ENSMUSG00000037936	-0.374734	0.00444333	0.032261	Scarb1	20778	scavenger receptor class B, member 1 [Source:MGI Symbol;Acc:MGI:893578]	8.18435	9.30932	9.5026	7.37657	7.90532	8.40582	0.771248
ENSMUSG00000027890	-0.375069	0.00185384	0.0163515	Gstm4	14865	glutathione S-transferase, mu 4 [Source:MGI Symbol;Acc:MGI:95862]	22.7354	22.9685	23.8759	18.2035	20.1592	20.8099	0.771069
ENSMUSG00000072235	-0.375079	0.00211214	0.018156	Tuba1a	22142	tubulin, alpha 1A [Source:MGI Symbol;Acc:MGI:98869]	51.8125	46.2877	47.7647	37.9239	42.7295	39.797	0.771063
ENSMUSG00000033581	-0.375272	0.0076799	0.0491148	Igf2bp2	319765	insulin-like growth factor 2 mRNA binding protein 2 [Source:MGI Symbol;Acc:MGI:1890358]	9.95753	13.6407	11.8388	10.0835	9.98677	8.37175	0.77096
ENSMUSG00000038150	-0.375625	0.000708386	0.00749784	Ormdl3	66612	ORM1-like 3 (S. cerevisiae) [Source:MGI Symbol;Acc:MGI:1913862]	114.107	110.309	123.353	98.1666	90.6099	96.782	0.770771
ENSMUSG00000078945	-0.375927	0.00236679	0.0198731	Naip2	17948	NLR family, apoptosis inhibitory protein 2 [Source:MGI Symbol;Acc:MGI:1298226]	8.46148	8.98273	8.0007	7.54307	7.43776	6.17653	0.77061
ENSMUSG00000031877	-0.376245	0.00184511	0.0163244	Ces2g	72361	carboxylesterase 2G [Source:MGI Symbol;Acc:MGI:1919611]	18.3703	21.5478	22.3291	17.7726	18.1512	17.5168	0.77044
ENSMUSG00000028958	-0.376835	0.00211508	0.018156	Tmub1	64295	transmembrane and ubiquitin-like domain containing 1 [Source:MGI Symbol;Acc:MGI:1923764]	26.5661	25.9496	26.9705	21.0651	23.6953	23.053	0.770125
ENSMUSG00000060992	-0.376924	0.000776971	0.00809871	Copz1	56447	coatomer protein complex, subunit zeta 1 [Source:MGI Symbol;Acc:MGI:1929063]	269.503	245.836	261.086	207.512	208.31	213.656	0.770078
ENSMUSG00000025732	-0.377273	0.00420209	0.0310567	Mcrip2	68241	MAPK regulated corepressor interacting protein 2 [Source:MGI Symbol;Acc:MGI:1915491]	59.3756	56.6254	54.8064	45.9807	52.5091	44.1101	0.769892
ENSMUSG00000068264	-0.377317	0.00184974	0.0163438	Ap5s1	69596	adaptor-related protein 5 complex, sigma 1 subunit [Source:MGI Symbol;Acc:MGI:1916846]	44.1404	45.0971	42.1483	33.0105	33.2825	36.5457	0.769868
ENSMUSG00000027698	-0.377707	0.00290343	0.0233428	Nceh1	320024	neutral cholesterol ester hydrolase 1 [Source:MGI Symbol;Acc:MGI:2443191]	3.19416	3.55187	3.21484	2.94958	3.19603	2.92473	0.76966
ENSMUSG00000032252	-0.378386	0.00526379	0.036871	Glce	93683	glucuronyl C5-epimerase [Source:MGI Symbol;Acc:MGI:2136405]	5.5462	7.12847	5.40959	5.46271	5.86789	4.53442	0.769298
ENSMUSG00000028944	-0.378525	0.00536048	0.0374131	Prkag2	108099	protein kinase, AMP-activated, gamma 2 non-catalytic subunit [Source:MGI Symbol;Acc:MGI:1336153]	25.2639	28.0301	25.5371	20.7916	24.3532	19.6427	0.769223
ENSMUSG00000036860	-0.378738	0.00156053	0.0141651	Mrpl55	67212	mitochondrial ribosomal protein L55 [Source:MGI Symbol;Acc:MGI:1914462]	76.8207	69.7075	75.8875	59.3069	62.7672	64.5802	0.76911
ENSMUSG00000047613	-0.379583	0.00343931	0.0265769	A430005L14Rik	97159	RIKEN cDNA A430005L14 gene [Source:MGI Symbol;Acc:MGI:2140680]	33.1455	35.9839	32.2851	29.6315	27.3114	26.6386	0.76866
ENSMUSG00000029507	-0.380143	0.00114055	0.0111513	Pus1	56361	pseudouridine synthase 1 [Source:MGI Symbol;Acc:MGI:1929237]	26.1201	27.1701	28.6147	24.4953	22.8735	23.7704	0.768362
ENSMUSG00000037761	-0.380297	0.00603271	0.0412319	Actr5	109275	ARP5 actin-related protein 5 [Source:MGI Symbol;Acc:MGI:1924748]	5.73649	5.2747	5.50499	5.44695	4.7296	4.53375	0.76828
ENSMUSG00000030327	-0.381527	0.000949833	0.00956215	Necap1		NECAP endocytosis associated 1 [Source:MGI Symbol;Acc:MGI:1914852]	22.4427	27.5581	24.702	20.8271	21.2927	20.4242	0.767625
ENSMUSG00000027314	-0.381924	0.00334049	0.0259698	Dll4	54485	delta like canonical Notch ligand 4 [Source:MGI Symbol;Acc:MGI:1859388]	7.05896	6.51379	6.84002	6.22424	5.56614	5.07396	0.767414
ENSMUSG00000046862	-0.382211	0.0040069	0.0297858	Pramel12	242736	PRAME like 12 [Source:MGI Symbol;Acc:MGI:2140473]	5.55073	5.33174	5.27667	4.95112	5.12188	4.41727	0.767261
ENSMUSG00000032342	-0.383599	0.00426227	0.0313609	Mto1	68291	mitochondrial tRNA translation optimization 1 [Source:MGI Symbol;Acc:MGI:1915541]	4.77262	5.436	5.68677	4.75715	4.66557	4.80348	0.766523
ENSMUSG00000029381	-0.383744	0.000493542	0.00552278	Shroom3	27428	shroom family member 3 [Source:MGI Symbol;Acc:MGI:1351655]	33.9337	34.2897	37.8667	29.4101	30.0231	31.4419	0.766446
ENSMUSG00000036327	-0.386496	0.00204922	0.0176828	Qsox2	227638	quiescin Q6 sulfhydryl oxidase 2 [Source:MGI Symbol;Acc:MGI:2387194]	5.48948	6.34446	6.40621	5.32788	5.47351	5.41195	0.764986
ENSMUSG00000029762	-0.386812	0.00375409	0.028358	Akr1b8	14187	aldo-keto reductase family 1, member B8 [Source:MGI Symbol;Acc:MGI:107673]	10.5664	12.355	10.5943	9.98542	9.49997	9.55204	0.764818
ENSMUSG00000019837	-0.387176	0.00277173	0.0225352	Gtf3c6	67371	general transcription factor IIIC, polypeptide 6, alpha [Source:MGI Symbol;Acc:MGI:1914621]	30.2219	27.3605	28.0325	25.4123	24.5777	25.1726	0.764625
ENSMUSG00000003955	-0.38749	0.00436784	0.0318935	Fam162a		family with sequence similarity 162, member A [Source:MGI Symbol;Acc:MGI:1917436]	97.0025	93.7318	112.699	81.064	74.0418	93.0206	0.764458
ENSMUSG00000074063	-0.387693	0.000473841	0.00533858	Osgin1	71839	oxidative stress induced growth inhibitor 1 [Source:MGI Symbol;Acc:MGI:1919089]	51.0433	44.8293	50.3915	39.0724	38.2088	37.6182	0.764351
ENSMUSG00000028657	-0.388426	0.000455424	0.00517658	Ppt1	19063	palmitoyl-protein thioesterase 1 [Source:MGI Symbol;Acc:MGI:1298204]	34.44	36.9696	35.9112	28.6851	29.4403	28.8565	0.763963
ENSMUSG00000046447	-0.388446	0.000425986	0.00490883	Camk2n1	66259	calcium/calmodulin-dependent protein kinase II inhibitor 1 [Source:MGI Symbol;Acc:MGI:1913509]	18.5536	18.6759	19.3366	14.2112	15.1915	14.8177	0.763952
ENSMUSG00000030545	-0.388569	0.000767793	0.00803814	Pex11a	18631	peroxisomal biogenesis factor 11 alpha [Source:MGI Symbol;Acc:MGI:1338788]	30.4478	37.306	35.9289	26.742	28.6621	28.2593	0.763887
ENSMUSG00000060538	-0.38873	0.00388103	0.0291128	Tmem219	68742	transmembrane protein 219 [Source:MGI Symbol;Acc:MGI:1915992]	54.9671	49.0344	56.0407	47.2819	44.4552	40.5086	0.763802
ENSMUSG00000004951	-0.388957	0.00249478	0.0206769	Hspb1	15507	heat shock protein 1 [Source:MGI Symbol;Acc:MGI:96240]	44.1769	41.9956	45.711	37.7328	40.9406	33.0441	0.763681
ENSMUSG00000031486	-0.38908	0.00759209	0.0488034	Adgra2	78560	adhesion G protein-coupled receptor A2 [Source:MGI Symbol;Acc:MGI:1925810]	3.25523	4.0588	3.31996	3.1107	2.81613	3.06381	0.763616
ENSMUSG00000027282	-0.389441	0.0020895	0.0180034	Mtch2	56428	mitochondrial carrier 2 [Source:MGI Symbol;Acc:MGI:1929260]	394.22	393.964	378.446	391.078	419.653	370.004	0.763425
ENSMUSG00000024228	-0.390466	0.00542903	0.0378305	Nudt12		nudix (nucleoside diphosphate linked moiety X)-type motif 12 [Source:MGI Symbol;Acc:MGI:1915243]	3.67351	3.70741	3.28675	3.16026	3.35244	2.96956	0.762883
ENSMUSG00000001420	-0.390737	0.00641399	0.0430222	Tmem79	71913	transmembrane protein 79 [Source:MGI Symbol;Acc:MGI:1919163]	16.3383	13.839	14.3106	12.7458	13.1533	14.0012	0.76274
ENSMUSG00000007338	-0.39081	0.000829971	0.00851144	Mrpl49		mitochondrial ribosomal protein L49 [Source:MGI Symbol;Acc:MGI:108180]	19.3737	20.3309	19.6321	17.8648	17.5244	17.0997	0.762701
ENSMUSG00000026553	-0.391036	0.000594537	0.00648315	Copa	12847	coatomer protein complex subunit alpha [Source:MGI Symbol;Acc:MGI:1334462]	134.914	143.167	142.746	135.114	138.013	132.753	0.762582
ENSMUSG00000029090	-0.391961	0.000598175	0.00651666	Adgra3	70693	adhesion G protein-coupled receptor A3 [Source:MGI Symbol;Acc:MGI:1917943]	9.38375	10.0257	9.44339	8.15313	8.44989	8.38328	0.762093
ENSMUSG00000041921	-0.391967	0.00425851	0.0313531	Metap1d	66559	methionyl aminopeptidase type 1D (mitochondrial) [Source:MGI Symbol;Acc:MGI:1913809]	11.0391	11.3754	11.0542	9.08241	10.9045	10.7148	0.76209
ENSMUSG00000025158	-0.394698	0.000910781	0.00924159	Rfng	19719	RFNG O-fucosylpeptide 3-beta-N-acetylglucosaminyltransferase [Source:MGI Symbol;Acc:MGI:894275]	34.0066	32.0874	37.3669	26.231	24.2953	27.8539	0.760648
ENSMUSG00000027787	-0.395586	0.00472783	0.0338999	Nmd3	97112	NMD3 ribosome export adaptor [Source:MGI Symbol;Acc:MGI:2140103]	18.9732	25.9197	18.4044	20.4812	18.9784	16.7279	0.76018
ENSMUSG00000069844	-0.396096	0.000609951	0.00662618	Sco1	52892	SCO1 cytochrome c oxidase assembly protein [Source:MGI Symbol;Acc:MGI:106362]	18.7092	21.4921	19.8205	16.2954	16.7037	16.9653	0.759912
ENSMUSG00000018909	-0.396734	0.00240706	0.0201525	Arrb1	109689	arrestin, beta 1 [Source:MGI Symbol;Acc:MGI:99473]	14.1429	18.2723	17.9276	13.3016	12.8801	13.4263	0.759576
ENSMUSG00000023089	-0.398636	0.00249377	0.0206769	Ndufa5	68202	NADH:ubiquinone oxidoreductase subunit A5 [Source:MGI Symbol;Acc:MGI:1915452]	434.445	376.811	380.221	336.435	329.144	336.975	0.758575
ENSMUSG00000035754	-0.398997	0.00463019	0.0334431	Wdr18	216156	WD repeat domain 18 [Source:MGI Symbol;Acc:MGI:2158400]	12.3403	12.6152	13.4177	10.4243	8.94976	11.9354	0.758385
ENSMUSG00000040269	-0.399651	0.00158955	0.014372	Mrps28	66230	mitochondrial ribosomal protein S28 [Source:MGI Symbol;Acc:MGI:1913480]	69.253	69.5857	61.5045	55.0508	58.7991	51.1796	0.758042
ENSMUSG00000078919	-0.400743	0.00108363	0.0106489	Dpm1	13480	dolichol-phosphate (beta-D) mannosyltransferase 1 [Source:MGI Symbol;Acc:MGI:1330239]	30.8334	34.3394	36.1908	29.3792	31.098	27.2948	0.757468
ENSMUSG00000042251	-0.400748	0.00138543	0.0129109	Pm20d1	212933	peptidase M20 domain containing 1 [Source:MGI Symbol;Acc:MGI:2442939]	7.7791	9.51185	9.80819	7.72758	7.43352	7.62714	0.757466
ENSMUSG00000095440	-0.40083	0.00558814	0.0387442	Fignl2	668225	fidgetin-like 2 [Source:MGI Symbol;Acc:MGI:3646919]	3.56338	4.34851	3.65733	3.42172	3.03692	3.34906	0.757422
ENSMUSG00000032459	-0.401771	0.00140369	0.013039	Mrps22	64655	mitochondrial ribosomal protein S22 [Source:MGI Symbol;Acc:MGI:1928137]	17.3744	18.0936	18.158	15.8984	17.0815	15.1952	0.756928
ENSMUSG00000012117	-0.402327	0.00147138	0.0135262	Dhdds	67422	dehydrodolichyl diphosphate synthase [Source:MGI Symbol;Acc:MGI:1914672]	14.8074	14.0987	16.1127	12.3197	13.6499	13.1086	0.756637
ENSMUSG00000045414	-0.402625	0.000947373	0.00955405	Dipk2a	68861	divergent protein kinase domain 2A [Source:MGI Symbol;Acc:MGI:1916111]	7.84156	8.64393	7.74031	7.08827	6.86512	7.22207	0.756481
ENSMUSG00000022769	-0.403075	0.000487622	0.00547779	Sdf2l1	64136	stromal cell-derived factor 2-like 1 [Source:MGI Symbol;Acc:MGI:2149842]	67.3608	64.8044	66.7044	52.6376	48.0861	54.3871	0.756245
ENSMUSG00000032116	-0.403485	0.00675662	0.0447224	Stt3a	16430	STT3, subunit of the oligosaccharyltransferase complex, homolog A (S. cerevisiae) [Source:MGI Symbol;Acc:MGI:105124]	44.4179	39.1228	53.0161	39.1406	43.0865	35.4886	0.75603
ENSMUSG00000019731	-0.403733	0.000619508	0.00671736	Slc35e1	270066	solute carrier family 35, member E1 [Source:MGI Symbol;Acc:MGI:2142403]	42.0945	47.4121	46.748	36.6488	38.2779	37.5758	0.7559
ENSMUSG00000026043	-0.404859	0.000234383	0.00296175	Col3a1	12825	collagen, type III, alpha 1 [Source:MGI Symbol;Acc:MGI:88453]	27.5803	30.7465	28.8747	26.1117	26.1387	26.4285	0.75531
ENSMUSG00000022000	-0.405648	0.00174874	0.0156059	Zc3h13	67302	zinc finger CCCH type containing 13 [Source:MGI Symbol;Acc:MGI:1914552]	7.38651	8.33032	8.48074	7.27008	6.54228	5.77043	0.754897
ENSMUSG00000003721	-0.405806	0.000777088	0.00809871	Insig2	72999	insulin induced gene 2 [Source:MGI Symbol;Acc:MGI:1920249]	24.3411	28.3233	23.2628	21.2583	21.8229	19.918	0.754815
ENSMUSG00000028772	-0.406356	0.00284068	0.0229663	Zcchc17	619605	zinc finger, CCHC domain containing 17 [Source:MGI Symbol;Acc:MGI:1919955]	12.4876	11.6228	12.2464	9.34993	11.233	10.6301	0.754527
ENSMUSG00000031584	-0.406362	0.000402815	0.00469422	Gsr	14782	glutathione reductase [Source:MGI Symbol;Acc:MGI:95804]	141.668	151.017	133.615	112.72	119.787	104.847	0.754524
ENSMUSG00000050796	-0.408076	0.00725021	0.0471243	B3galt6	117592	UDP-Gal:betaGal beta 1,3-galactosyltransferase, polypeptide 6 [Source:MGI Symbol;Acc:MGI:2152819]	2.34805	2.77683	2.97608	2.27049	2.04311	2.62138	0.753628
ENSMUSG00000034382	-0.409789	0.000584371	0.00639648	AI661453	224833	expressed sequence AI661453 [Source:MGI Symbol;Acc:MGI:2146908]	19.1986	18.5137	20.5731	14.8651	13.3397	15.4675	0.752733
ENSMUSG00000005505	-0.409883	0.00245518	0.0204221	Kbtbd4	67136	kelch repeat and BTB (POZ) domain containing 4 [Source:MGI Symbol;Acc:MGI:1914386]	5.7664	6.09844	6.13179	4.64106	5.77585	5.01533	0.752684
ENSMUSG00000023206	-0.410159	0.00432892	0.0317177	Il15ra	16169	interleukin 15 receptor, alpha chain [Source:MGI Symbol;Acc:MGI:104644]	15.4079	17.7	13.8057	13.8849	12.5986	14.5048	0.75254
ENSMUSG00000003444	-0.410622	0.00493983	0.0351795	Med29	67224	mediator complex subunit 29 [Source:MGI Symbol;Acc:MGI:1914474]	13.5384	11.533	15.3221	11.6557	12.5818	11.8781	0.752299
ENSMUSG00000014633	-0.41103	0.00423435	0.0312307	Cmc2	66531	COX assembly mitochondrial protein 2 [Source:MGI Symbol;Acc:MGI:1913781]	17.5348	20.6577	18.1154	15.5334	14.8901	18.6014	0.752086
ENSMUSG00000022174	-0.413098	0.000823665	0.00846182	Dad1	13135	defender against cell death 1 [Source:MGI Symbol;Acc:MGI:101912]	425.057	394.79	391.782	334.773	312.225	310.586	0.751009
ENSMUSG00000020522	-0.413128	0.000587568	0.00641929	Mfap3	216760	microfibrillar-associated protein 3 [Source:MGI Symbol;Acc:MGI:1924068]	6.96361	7.35316	8.04819	6.64719	6.38834	6.26782	0.750993
ENSMUSG00000060181	-0.413751	0.00281836	0.0228195	Slc35e3	215436	solute carrier family 35, member E3 [Source:MGI Symbol;Acc:MGI:2448489]	6.36491	6.18806	5.37096	5.07296	5.76086	4.66778	0.750669
ENSMUSG00000045287	-0.414675	0.000512349	0.00571108	Rtn4rl1	237847	reticulon 4 receptor-like 1 [Source:MGI Symbol;Acc:MGI:2661375]	8.66495	9.46864	9.97524	7.50821	7.79073	7.7397	0.750188
ENSMUSG00000037316	-0.415494	0.00178783	0.015903	Bag4	67384	BCL2-associated athanogene 4 [Source:MGI Symbol;Acc:MGI:1914634]	6.11128	6.28339	7.34443	5.31106	5.87907	5.87804	0.749763
ENSMUSG00000032593	-0.415683	0.00328741	0.025661	Amigo3	320844	adhesion molecule with Ig like domain 3 [Source:MGI Symbol;Acc:MGI:2444854]	8.06985	6.45578	7.38179	6.68339	5.47263	6.26063	0.749665
ENSMUSG00000027805	-0.415767	0.0065149	0.0435219	Pfn2	18645	profilin 2 [Source:MGI Symbol;Acc:MGI:97550]	3.67872	4.63353	4.17441	3.31923	3.82944	3.69859	0.749621
ENSMUSG00000070565	-0.417587	0.00464095	0.0334641	Rasal2	226525	RAS protein activator like 2 [Source:MGI Symbol;Acc:MGI:2443881]	0.929793	1.22212	1.36431	1.10064	1.05599	0.941746	0.748676
ENSMUSG00000039086	-0.418197	0.00432908	0.0317177	Ss18l1	269397	SS18, nBAF chromatin remodeling complex subunit like 1 [Source:MGI Symbol;Acc:MGI:2444061]	1.62267	1.69624	1.91607	1.59629	1.57385	1.475	0.748359
ENSMUSG00000020230	-0.420294	0.00502077	0.0355778	Prmt2	15468	protein arginine N-methyltransferase 2 [Source:MGI Symbol;Acc:MGI:1316652]	9.30734	8.41489	8.44951	7.37138	7.43652	8.58558	0.747272
ENSMUSG00000041828	-0.420297	0.00734487	0.0476055	Abca8a	217258	ATP-binding cassette, sub-family A (ABC1), member 8a [Source:MGI Symbol;Acc:MGI:2386846]	1.12503	1.38378	1.25712	1.23851	1.22855	1.04167	0.747271
ENSMUSG00000030780	-0.421712	0.000868628	0.00886062	Rusf1	233913	RUS family member 1 [Source:MGI Symbol;Acc:MGI:2384572]	13.8583	17.343	16.9634	13.155	13.9938	12.5146	0.746538
ENSMUSG00000041084	-0.422406	0.000179181	0.002356	Ostc	66357	oligosaccharyltransferase complex subunit (non-catalytic) [Source:MGI Symbol;Acc:MGI:1913607]	229.618	247.917	229.154	203.594	215.282	190.713	0.746179
ENSMUSG00000037344	-0.422568	0.00305912	0.0242231	Slc12a9	83704	solute carrier family 12 (potassium/chloride transporters), member 9 [Source:MGI Symbol;Acc:MGI:1933532]	9.74581	7.55374	8.94078	7.6437	7.23314	7.31614	0.746095
ENSMUSG00000029461	-0.422655	0.00631585	0.0424874	Fam168a	319604	family with sequence similarity 168, member A [Source:MGI Symbol;Acc:MGI:2442372]	2.6503	3.29114	3.75357	2.9578	2.42466	2.58879	0.74605
ENSMUSG00000030247	-0.423479	0.00331537	0.025826	Kcnj8	16523	potassium inwardly-rectifying channel, subfamily J, member 8 [Source:MGI Symbol;Acc:MGI:1100508]	4.97606	5.08553	5.54419	4.00885	4.44353	5.03925	0.745624
ENSMUSG00000051671	-0.423905	0.00116495	0.0113037	Coa6	67892	cytochrome c oxidase assembly factor 6 [Source:MGI Symbol;Acc:MGI:1915142]	26.876	26.3628	27.0472	23.8987	23.1854	22.6531	0.745405
ENSMUSG00000048109	-0.424386	0.00293753	0.0235677	Rbm15	229700	RNA binding motif protein 15 [Source:MGI Symbol;Acc:MGI:2443205]	4.47612	4.58755	4.49153	3.8212	4.58275	3.37713	0.745156
ENSMUSG00000037085	-0.42639	0.00497868	0.0353689	Trmt12	68260	tRNA methyltransferase 12 [Source:MGI Symbol;Acc:MGI:1915510]	1.33479	1.43805	1.48542	1.44273	1.15777	1.15991	0.744122
ENSMUSG00000032575	-0.42835	0.00180538	0.0160344	Manf	74840	mesencephalic astrocyte-derived neurotrophic factor [Source:MGI Symbol;Acc:MGI:1922090]	347.573	319.852	329.389	277.078	296.333	317.054	0.743111
ENSMUSG00000027204	-0.428698	0.00365535	0.0278546	Fbn1	14118	fibrillin 1 [Source:MGI Symbol;Acc:MGI:95489]	1.38528	1.7446	1.75347	1.54375	1.40369	1.35131	0.742932
ENSMUSG00000063972	-0.429101	0.00193183	0.0168462	Nr6a1	14536	nuclear receptor subfamily 6, group A, member 1 [Source:MGI Symbol;Acc:MGI:1352459]	3.27334	4.5388	4.096	3.60358	3.2021	3.34303	0.742725
ENSMUSG00000030555	-0.430677	0.00672511	0.0445649	Ttc23	67009	tetratricopeptide repeat domain 23 [Source:MGI Symbol;Acc:MGI:1914259]	4.21874	3.87638	3.6467	3.4039	3.47711	3.83563	0.741914
ENSMUSG00000040666	-0.430721	0.00122374	0.0116873	Sh3bgr	50795	SH3-binding domain glutamic acid-rich protein [Source:MGI Symbol;Acc:MGI:1354740]	8.52866	9.30344	9.21195	7.94485	7.47646	8.20428	0.741891
ENSMUSG00000042286	-0.431015	0.00364244	0.0278297	Stab1	192187	stabilin 1 [Source:MGI Symbol;Acc:MGI:2178742]	18.3774	15.6755	22.5269	14.7638	15.7358	12.9021	0.74174
ENSMUSG00000027459	-0.431302	0.00302842	0.0240792	Fam110a	73847	family with sequence similarity 110, member A [Source:MGI Symbol;Acc:MGI:1921097]	7.73013	8.35401	7.71989	7.33646	7.50103	6.10484	0.741592
ENSMUSG00000022956	-0.43216	0.000143293	0.00196105	Atp5o	28080	ATP synthase, H+ transporting, mitochondrial F1 complex, O subunit [Source:MGI Symbol;Acc:MGI:106341]	1032.87	975.126	958.688	889.146	878.173	902.447	0.741151
ENSMUSG00000054237	-0.432398	0.00238171	0.0199694	Fra10ac1	70567	FRA10AC1 homolog (human) [Source:MGI Symbol;Acc:MGI:1917817]	13.4084	12.3281	11.6611	10.622	10.5341	11.4156	0.741029
ENSMUSG00000036845	-0.43264	0.00626666	0.0422798	Lin37	75660	lin-37 DREAM MuvB core complex component [Source:MGI Symbol;Acc:MGI:1922910]	19.9077	13.8566	18.0331	15.9185	15.2541	13.4224	0.740905
ENSMUSG00000031835	-0.433248	0.000122279	0.00171205	Mbtps1	56453	membrane-bound transcription factor peptidase, site 1 [Source:MGI Symbol;Acc:MGI:1927235]	20.5211	23.5413	21.8714	17.8533	17.8737	17.2414	0.740593
ENSMUSG00000035206	-0.433395	0.000277546	0.00343936	Sppl2b	73218	signal peptide peptidase like 2B [Source:MGI Symbol;Acc:MGI:1920468]	13.5756	12.7977	13.8522	11.5266	11.1587	10.4921	0.740517
ENSMUSG00000032381	-0.435107	0.00020358	0.00263308	Ciao2a	68250	cytosolic iron-sulfur assembly component 2A [Source:MGI Symbol;Acc:MGI:1915500]	127.399	137.673	120.573	115.959	118.43	103.077	0.739639
ENSMUSG00000032456	-0.43585	0.00076765	0.00803814	Nmnat3	74080	nicotinamide nucleotide adenylyltransferase 3 [Source:MGI Symbol;Acc:MGI:1921330]	9.77137	10.9899	9.98521	8.52188	8.72766	9.58892	0.739258
ENSMUSG00000068134	-0.436549	0.00786884	0.0498635	Zfp120	104348	zinc finger protein 120 [Source:MGI Symbol;Acc:MGI:1345179]	2.6691	3.21072	2.67871	1.99425	2.92577	2.57543	0.7389
ENSMUSG00000058267	-0.437691	0.00029394	0.00359998	Mrps14	64659	mitochondrial ribosomal protein S14 [Source:MGI Symbol;Acc:MGI:1928141]	86.2991	91.5338	82.2976	69.7637	78.207	67.3519	0.738315
ENSMUSG00000056310	-0.437771	0.000811326	0.00834992	Tyw1	100929	tRNA-yW synthesizing protein 1 homolog (S. cerevisiae) [Source:MGI Symbol;Acc:MGI:2141161]	12.7965	10.5764	10.8945	9.52641	9.10161	9.3014	0.738274
ENSMUSG00000024875	-0.437991	0.000149215	0.00202528	Yif1a	68090	Yip1 interacting factor homolog A (S. cerevisiae) [Source:MGI Symbol;Acc:MGI:1915340]	168.339	169.212	167.36	128.274	128.957	148.8	0.738162
ENSMUSG00000093593	-0.438316	0.0035308	0.0271024	Gm20683		predicted gene 20683 [Source:MGI Symbol;Acc:MGI:5313130]	2.87156	2.70776	2.43399	2.32217	2.22358	2.30844	0.737996
ENSMUSG00000055850	-0.43832	8.0422e-05	0.00121023	Rnf181	66510	ring finger protein 181 [Source:MGI Symbol;Acc:MGI:1913760]	128.935	133.55	131.933	99.646	109.47	103.397	0.737994
ENSMUSG00000047084	-0.439282	0.000866496	0.00885453	Ngrn	83485	neugrin, neurite outgrowth associated [Source:MGI Symbol;Acc:MGI:1933212]	27.1563	28.7657	25.2414	23.1844	22.712	21.4514	0.737502
ENSMUSG00000017764	-0.439446	0.0054334	0.0378305	Zswim1	71971	zinc finger SWIM-type containing 1 [Source:MGI Symbol;Acc:MGI:1919221]	3.63533	3.59385	4.11857	3.84419	3.33022	2.88735	0.737418
ENSMUSG00000058254	-0.439554	7.65416e-05	0.00116192	Tspan7	21912	tetraspanin 7 [Source:MGI Symbol;Acc:MGI:1298407]	85.8385	87.0228	84.5387	75.5491	73.6172	73.0457	0.737362
ENSMUSG00000005501	-0.439605	0.000609667	0.00662618	Usp40	227334	ubiquitin specific peptidase 40 [Source:MGI Symbol;Acc:MGI:2443184]	7.48017	7.25384	7.01338	6.11971	6.09205	6.21077	0.737336
ENSMUSG00000032777	-0.439834	0.000168408	0.00224875	Gtf3c1	233863	general transcription factor III C 1 [Source:MGI Symbol;Acc:MGI:107887]	11.1675	11.6201	11.5523	8.92168	8.12976	9.18967	0.737219
ENSMUSG00000057614	-0.440277	0.00299029	0.0238748	Gnai1	14677	guanine nucleotide binding protein (G protein), alpha inhibiting 1 [Source:MGI Symbol;Acc:MGI:95771]	2.72953	3.33522	2.65487	2.34262	2.85526	2.54545	0.736993
ENSMUSG00000021779	-0.440658	0.0014063	0.0130527	Thrb	21834	thyroid hormone receptor beta [Source:MGI Symbol;Acc:MGI:98743]	2.06228	2.56406	2.14728	1.76913	1.84777	2.10055	0.736798
ENSMUSG00000021186	-0.440959	0.00129457	0.0122623	Fbln5	23876	fibulin 5 [Source:MGI Symbol;Acc:MGI:1346091]	5.68275	6.27738	6.05808	4.97593	4.85381	5.75958	0.736645
ENSMUSG00000030881	-0.440998	0.0002138	0.0027346	Arfip2	76932	ADP-ribosylation factor interacting protein 2 [Source:MGI Symbol;Acc:MGI:1924182]	21.4843	23.5983	21.8136	17.2502	18.3474	17.8528	0.736625
ENSMUSG00000023330	-0.441214	0.00657775	0.0438403	Dtwd1	69185	DTW domain containing 1 [Source:MGI Symbol;Acc:MGI:1916435]	4.38227	4.58954	4.50634	2.9471	4.40187	4.03377	0.736515
ENSMUSG00000029096	-0.441387	0.00261989	0.0214824	Htra3	78558	HtrA serine peptidase 3 [Source:MGI Symbol;Acc:MGI:1925808]	7.26387	8.49459	8.15475	6.21423	7.58344	5.91606	0.736426
ENSMUSG00000059149	-0.441612	0.000453231	0.00515673	Mfsd4a	213006	major facilitator superfamily domain containing 4A [Source:MGI Symbol;Acc:MGI:2442786]	14.3947	17.726	16.9544	13.0734	12.5436	13.5578	0.736311
ENSMUSG00000042992	-0.441824	0.00261822	0.0214824	Borcs5	67774	BLOC-1 related complex subunit 5 [Source:MGI Symbol;Acc:MGI:1915024]	10.4655	9.07559	7.9398	7.90851	7.86437	7.35735	0.736203
ENSMUSG00000032366	-0.442435	0.00349081	0.026882	Tpm1	22003	tropomyosin 1, alpha [Source:MGI Symbol;Acc:MGI:98809]	373.764	398.363	382.344	351.379	363.552	351.516	0.735891
ENSMUSG00000029053	-0.442699	0.000326257	0.00391679	Prkcz	18762	protein kinase C, zeta [Source:MGI Symbol;Acc:MGI:97602]	37.5757	31.6401	35.7415	28.6791	25.2312	24.8607	0.735757
ENSMUSG00000019478	-0.442774	0.000141205	0.0019417	Rab4a	19341	RAB4A, member RAS oncogene family [Source:MGI Symbol;Acc:MGI:105069]	66.9497	64.415	62.6081	47.5014	49.0377	52.8032	0.735719
ENSMUSG00000025198	-0.442874	0.000183524	0.00240046	Erlin1	226144	ER lipid raft associated 1 [Source:MGI Symbol;Acc:MGI:2387613]	41.5689	43.291	37.8617	35.6315	38.087	34.7347	0.735668
ENSMUSG00000063415	-0.44289	0.002829	0.0228879	Cyp26b1	232174	cytochrome P450, family 26, subfamily b, polypeptide 1 [Source:MGI Symbol;Acc:MGI:2176159]	2.03781	1.87238	2.2575	1.73831	1.88752	1.57641	0.735659
ENSMUSG00000024487	-0.442978	8.87334e-05	0.00130576	Yipf5	67180	Yip1 domain family, member 5 [Source:MGI Symbol;Acc:MGI:1914430]	37.9391	38.5398	36.0832	32.6746	31.2199	31.6351	0.735614
ENSMUSG00000024792	-0.444997	0.000181309	0.00237701	Zfpl1	81909	zinc finger like protein 1 [Source:MGI Symbol;Acc:MGI:1891017]	47.9012	54.9632	52.3428	40.2082	41.5295	41.2794	0.734586
ENSMUSG00000039976	-0.445023	0.00397023	0.0295895	Tbc1d16	207592	TBC1 domain family, member 16 [Source:MGI Symbol;Acc:MGI:2652878]	1.10034	1.1935	1.14234	0.925058	0.8293	1.12077	0.734573
ENSMUSG00000041632	-0.445867	0.000735262	0.00773971	Mrps27	218506	mitochondrial ribosomal protein S27 [Source:MGI Symbol;Acc:MGI:1919064]	13.86	13.0795	14.504	10.8193	11.7354	12.524	0.734143
ENSMUSG00000049265	-0.445956	0.00225116	0.0190828	Kcnk3	16527	potassium channel, subfamily K, member 3 [Source:MGI Symbol;Acc:MGI:1100509]	2.05021	1.97117	1.96663	1.85821	1.57635	1.62615	0.734098
ENSMUSG00000024588	-0.446193	0.000172441	0.00228936	Fech	14151	ferrochelatase [Source:MGI Symbol;Acc:MGI:95513]	19.487	21.8162	19.569	15.9091	16.6919	16.8064	0.733977
ENSMUSG00000002280	-0.446655	0.000189104	0.00245686	Ciao3	67563	cytosolic iron-sulfur assembly component 3 [Source:MGI Symbol;Acc:MGI:1914813]	16.7964	17.8721	16.9881	14.0652	12.2866	13.1255	0.733742
ENSMUSG00000032531	-0.448342	0.00203596	0.0176343	Amotl2	56332	angiomotin-like 2 [Source:MGI Symbol;Acc:MGI:1929286]	4.37623	5.46829	4.44862	3.77628	4.03822	3.91492	0.732884
ENSMUSG00000051483	-0.448418	3.27745e-05	0.000555385	Cbr1	12408	carbonyl reductase 1 [Source:MGI Symbol;Acc:MGI:88284]	261.009	262.689	272.684	205.851	211.112	217.588	0.732846
ENSMUSG00000021023	-0.448472	0.000509418	0.00568391	Prorp	66132	protein only RNase P catalytic subunit [Source:MGI Symbol;Acc:MGI:1913382]	16.6695	17.5157	20.3515	13.6038	16.2473	14.7473	0.732819
ENSMUSG00000045237	-0.449023	0.00439659	0.0320022	Eola1	68618	endothelium and lymphocyte associated ASCH domain 1 [Source:MGI Symbol;Acc:MGI:1915868]	9.73448	8.96614	10.5616	8.1865	7.761	9.32194	0.732539
ENSMUSG00000033149	-0.449142	0.00252562	0.0209025	Phldb2	208177	pleckstrin homology like domain, family B, member 2 [Source:MGI Symbol;Acc:MGI:2444981]	1.65226	2.00729	1.5502	1.53669	1.66889	1.48686	0.732478
ENSMUSG00000058173	-0.44986	0.00237567	0.0199332	Smco4	170748	single-pass membrane protein with coiled-coil domains 4 [Source:MGI Symbol;Acc:MGI:3039636]	47.2803	44.3397	38.8712	39.643	34.0325	30.1457	0.732114
ENSMUSG00000006335	-0.450284	0.000833023	0.00853515	Tfpt	69714	TCF3 (E2A) fusion partner [Source:MGI Symbol;Acc:MGI:1916964]	16.3118	17.8584	17.7471	14.0867	13.7443	17.1106	0.731899
ENSMUSG00000030801	-0.45032	0.00303292	0.0240817	Kat8	67773	K(lysine) acetyltransferase 8 [Source:MGI Symbol;Acc:MGI:1915023]	8.18003	7.96178	10.4999	7.40275	8.03858	7.15072	0.73188
ENSMUSG00000034738	-0.450616	0.000101002	0.00144573	Nostrin	329416	nitric oxide synthase trafficker [Source:MGI Symbol;Acc:MGI:3606242]	31.7505	34.1327	30.0491	26.1858	26.0193	25.6534	0.731731
ENSMUSG00000017288	-0.451279	0.000246443	0.00309382	Vps53	68299	VPS53 GARP complex subunit [Source:MGI Symbol;Acc:MGI:1915549]	38.0338	33.3941	34.8189	29.5276	29.096	27.6294	0.731394
ENSMUSG00000046949	-0.452102	0.000902318	0.00917993	Nqo2	18105	N-ribosyldihydronicotinamide quinone reductase 2 [Source:MGI Symbol;Acc:MGI:104513]	22.9249	20.3989	21.1319	17.6836	17.1621	18.0349	0.730977
ENSMUSG00000001105	-0.452487	0.00095412	0.00959004	Ift20	55978	intraflagellar transport 20 [Source:MGI Symbol;Acc:MGI:1915585]	174.548	170.541	175.483	137.099	124.079	153.464	0.730782
ENSMUSG00000020865	-0.453113	0.00627811	0.0422903	Abcc3	76408	ATP-binding cassette, sub-family C (CFTR/MRP), member 3 [Source:MGI Symbol;Acc:MGI:1923658]	65.3889	52.4011	70.4824	46.1821	38.2842	57.6344	0.730465
ENSMUSG00000003623	-0.453211	5.67699e-05	0.00089597	Crot	74114	carnitine O-octanoyltransferase [Source:MGI Symbol;Acc:MGI:1921364]	38.0586	43.5542	39.059	33.5955	36.1748	31.6678	0.730415
ENSMUSG00000015943	-0.454474	0.000947131	0.00955405	Bola1	69168	bolA-like 1 (E. coli) [Source:MGI Symbol;Acc:MGI:1916418]	35.1218	33.2773	34.2823	30.6289	29.6434	29.0854	0.729776
ENSMUSG00000033355	-0.454732	0.000189326	0.00245698	Rtp4	67775	receptor transporter protein 4 [Source:MGI Symbol;Acc:MGI:1915025]	61.6377	59.5988	53.1747	42.2392	43.651	42.9907	0.729646
ENSMUSG00000027329	-0.454775	0.00399102	0.0297252	Spef1	70997	sperm flagellar 1 [Source:MGI Symbol;Acc:MGI:3513546]	8.33477	7.48667	8.87762	7.28613	5.66343	7.43892	0.729624
ENSMUSG00000050373	-0.456116	0.0028988	0.0233218	Snx21	101113	sorting nexin family member 21 [Source:MGI Symbol;Acc:MGI:1917729]	6.94624	5.92643	6.8651	4.94669	5.60017	6.39688	0.728946
ENSMUSG00000026249	-0.456354	0.0030619	0.0242285	Serpine2	20720	serine (or cysteine) peptidase inhibitor, clade E, member 2 [Source:MGI Symbol;Acc:MGI:101780]	2.66634	2.58852	2.81145	2.59469	2.20155	2.24372	0.728826
ENSMUSG00000019989	-0.456366	0.00589695	0.0405441	Enpp3	209558	ectonucleotide pyrophosphatase/phosphodiesterase 3 [Source:MGI Symbol;Acc:MGI:2143702]	184.578	208.252	199.193	197.903	199	186.34	0.72882
ENSMUSG00000022668	-0.456563	0.00225698	0.0191181	Gtpbp8	66067	GTP-binding protein 8 (putative) [Source:MGI Symbol;Acc:MGI:1913317]	7.22704	5.67889	6.60808	5.14683	5.80046	5.53885	0.72872
ENSMUSG00000022130	-0.456791	0.00032596	0.00391679	Tgds	76355	TDP-glucose 4,6-dehydratase [Source:MGI Symbol;Acc:MGI:1923605]	14.7452	14.3782	14.2609	11.21	12.8715	11.5803	0.728605
ENSMUSG00000026887	-0.456792	0.00566858	0.0391607	Mrrf	67871	mitochondrial ribosome recycling factor [Source:MGI Symbol;Acc:MGI:1915121]	5.97519	5.71554	5.74461	4.65476	6.18229	4.35931	0.728605
ENSMUSG00000049287	-0.456913	0.00716549	0.0466789	Iba57	216792	IBA57 homolog, iron-sulfur cluster assembly [Source:MGI Symbol;Acc:MGI:3041174]	5.21133	3.56465	4.1712	3.61077	3.4929	4.1398	0.728544
ENSMUSG00000032875	-0.458086	0.00749284	0.0482663	Arhgef17	207212	Rho guanine nucleotide exchange factor (GEF) 17 [Source:MGI Symbol;Acc:MGI:2673002]	2.59531	2.08368	2.35817	1.75028	2.34694	1.64585	0.727951
ENSMUSG00000031107	-0.458193	0.00224081	0.019023	Rbmx2		RNA binding motif protein, X-linked 2 [Source:MGI Symbol;Acc:MGI:1919414]	3.42138	4.05453	3.59059	3.52069	3.59056	2.6627	0.727897
ENSMUSG00000029086	-0.458942	5.71021e-05	0.000899982	Prom1	19126	prominin 1 [Source:MGI Symbol;Acc:MGI:1100886]	40.7209	47.6133	42.2623	34.6347	33.5423	30.9513	0.72752
ENSMUSG00000028600	-0.459273	5.46031e-05	0.000866549	Podn	242608	podocan [Source:MGI Symbol;Acc:MGI:2674939]	15.8726	18.1036	18.0586	14.3568	14.1821	13.503	0.727353
ENSMUSG00000039831	-0.459335	0.00224597	0.0190527	Arhgap29	214137	Rho GTPase activating protein 29 [Source:MGI Symbol;Acc:MGI:2443818]	3.52021	3.22675	3.56401	3.31465	2.63905	3.09595	0.727322
ENSMUSG00000021275	-0.459468	0.00128719	0.0122024	Tecpr2	104859	tectonin beta-propeller repeat containing 2 [Source:MGI Symbol;Acc:MGI:2144865]	1.40247	1.32341	1.36888	1.31634	1.15356	1.05731	0.727254
ENSMUSG00000026974	-0.459502	0.000962213	0.00964471	Zmynd19	67187	zinc finger, MYND domain containing 19 [Source:MGI Symbol;Acc:MGI:1914437]	4.68027	5.18087	6.24697	4.53543	4.51674	4.55882	0.727237
ENSMUSG00000021054	-0.459641	0.000785011	0.00815182	Sgpp1	81535	sphingosine-1-phosphate phosphatase 1 [Source:MGI Symbol;Acc:MGI:2135760]	11.6895	15.9133	12.7125	10.5297	10.5084	10.8775	0.727167
ENSMUSG00000037523	-0.461124	5.3863e-05	0.000858312	Mavs	228607	mitochondrial antiviral signaling protein [Source:MGI Symbol;Acc:MGI:2444773]	49.3854	46.0361	45.2315	35.1076	37.3804	35.6558	0.72642
ENSMUSG00000028413	-0.461377	3.72255e-05	0.000623324	B4galt1	14595	UDP-Gal:betaGlcNAc beta 1,4- galactosyltransferase, polypeptide 1 [Source:MGI Symbol;Acc:MGI:95705]	61.7927	63.3317	60.3087	48.0371	48.6281	44.7441	0.726293
ENSMUSG00000033065	-0.462038	0.00230906	0.0194734	Pfkm	18642	phosphofructokinase, muscle [Source:MGI Symbol;Acc:MGI:97548]	5.00464	5.75057	6.02662	4.9051	4.0474	5.51876	0.72596
ENSMUSG00000025007	-0.462231	6.91436e-05	0.0010622	Aldh18a1	56454	aldehyde dehydrogenase 18 family, member A1 [Source:MGI Symbol;Acc:MGI:1888908]	34.2518	36.5013	32.4545	27.3881	28.7161	25.1872	0.725863
ENSMUSG00000034854	-0.4626	0.00119608	0.0114802	Mfsd12	73822	major facilitator superfamily domain containing 12 [Source:MGI Symbol;Acc:MGI:3604804]	4.71199	4.63476	6.17054	4.1464	4.20361	4.12123	0.725677
ENSMUSG00000053581	-0.462682	0.000806371	0.00830634	Zfand2a	100494	zinc finger, AN1-type domain 2A [Source:MGI Symbol;Acc:MGI:2140729]	8.26653	8.38732	8.72458	7.98012	6.44238	6.93275	0.725636
ENSMUSG00000002332	-0.463341	2.21851e-05	0.00039682	Dhrs1	52585	dehydrogenase/reductase (SDR family) member 1 [Source:MGI Symbol;Acc:MGI:1196314]	380.692	352.337	365.537	293.904	298.392	289.382	0.725305
ENSMUSG00000047907	-0.464737	0.000404753	0.00471204	Tshz2	228911	teashirt zinc finger family member 2 [Source:MGI Symbol;Acc:MGI:2153084]	3.54715	3.68035	4.036	3.41201	3.14631	2.9215	0.724603
ENSMUSG00000041378	-0.465511	0.00245766	0.020428	Cldn5	12741	claudin 5 [Source:MGI Symbol;Acc:MGI:1276112]	5.11297	5.76364	5.87955	4.75738	4.48658	4.90916	0.724215
ENSMUSG00000061411	-0.465993	0.00294003	0.0235714	Nol4l	329540	nucleolar protein 4-like [Source:MGI Symbol;Acc:MGI:1918765]	8.25124	12.7655	11.1623	7.1841	8.23339	8.52823	0.723972
ENSMUSG00000038888	-0.466794	0.00463491	0.0334431	Ctu1	233189	cytosolic thiouridylase subunit 1 [Source:MGI Symbol;Acc:MGI:2385277]	5.98161	5.20012	5.99419	4.87987	5.28617	3.58012	0.723571
ENSMUSG00000041548	-0.467161	0.00439493	0.0320022	Hspb8		heat shock protein 8 [Source:MGI Symbol;Acc:MGI:2135756]	9.34623	10.8064	10.0102	9.01183	10.1488	6.98846	0.723387
ENSMUSG00000020137	-0.468318	0.00115238	0.011222	Thap2	66816	THAP domain containing, apoptosis associated protein 2 [Source:MGI Symbol;Acc:MGI:1914066]	5.43113	4.93749	4.53363	4.48079	4.07907	4.26987	0.722807
ENSMUSG00000038122	-0.468437	0.00643723	0.043153	Tbc1d32	544696	TBC1 domain family, member 32 [Source:MGI Symbol;Acc:MGI:2442827]	0.711918	1.19052	1.17924	0.941561	0.970921	0.800146	0.722747
ENSMUSG00000026678	-0.468583	8.14747e-05	0.00122075	Rgs5	19737	regulator of G-protein signaling 5 [Source:MGI Symbol;Acc:MGI:1098434]	63.949	77.8977	72.5669	59.8852	65.2441	59.7921	0.722674
ENSMUSG00000020553	-0.469414	0.000419245	0.00485138	Pctp	18559	phosphatidylcholine transfer protein [Source:MGI Symbol;Acc:MGI:107375]	4.75526	4.65493	5.05185	4.2487	4.08307	3.87357	0.722258
ENSMUSG00000066705	-0.470055	0.000100171	0.00143562	Fxyd6	59095	FXYD domain-containing ion transport regulator 6 [Source:MGI Symbol;Acc:MGI:1890226]	12.9202	13.401	13.6246	11.304	11.3871	11.4562	0.721937
ENSMUSG00000025730	-0.47065	0.000187281	0.00243867	Rab40c	224624	Rab40C, member RAS oncogene family [Source:MGI Symbol;Acc:MGI:2183454]	10.7871	11.2381	11.4054	8.78877	10.0101	9.20461	0.721639
ENSMUSG00000026544	-0.470933	0.0039015	0.0292283	Dusp23	68440	dual specificity phosphatase 23 [Source:MGI Symbol;Acc:MGI:1915690]	4.05979	4.23073	5.1709	3.07907	4.04818	3.53131	0.721498
ENSMUSG00000022094	-0.471202	0.000634727	0.00683739	Slc39a14	213053	solute carrier family 39 (zinc transporter), member 14 [Source:MGI Symbol;Acc:MGI:2384851]	34.9332	42.6249	45.4056	33.8132	31.6531	34.2054	0.721363
ENSMUSG00000074170	-0.471248	0.00143006	0.0132153	Plekhf1	72287	pleckstrin homology domain containing, family F (with FYVE domain) member 1 [Source:MGI Symbol;Acc:MGI:1919537]	5.52088	4.87629	5.78196	4.59604	3.64363	4.47466	0.72134
ENSMUSG00000049940	-0.47212	1.90689e-05	0.000349758	Pgrmc2	70804	progesterone receptor membrane component 2 [Source:MGI Symbol;Acc:MGI:1918054]	71.9514	66.9469	71.0295	52.8291	54.4439	51.7436	0.720904
ENSMUSG00000017664	-0.47275	1.66853e-05	0.000311752	Slc35c2	228875	solute carrier family 35, member C2 [Source:MGI Symbol;Acc:MGI:2385166]	209.102	186.143	200.406	150.859	149.256	150.89	0.72059
ENSMUSG00000027166	-0.472766	0.00391467	0.0292978	Dnajc24	99349	DnaJ heat shock protein family (Hsp40) member C24 [Source:MGI Symbol;Acc:MGI:1919522]	10.2543	9.09327	11.3147	9.30227	8.18192	9.0539	0.720582
ENSMUSG00000053897	-0.473422	0.0011211	0.0109891	Slc39a8	67547	solute carrier family 39 (metal ion transporter), member 8 [Source:MGI Symbol;Acc:MGI:1914797]	3.37995	3.38386	2.81437	2.61285	3.10654	2.75585	0.720254
ENSMUSG00000035476	-0.474018	0.000282119	0.00347736	Tab3	66724	TGF-beta activated kinase 1/MAP3K7 binding protein 3 [Source:MGI Symbol;Acc:MGI:1913974]	4.50212	5.46421	4.98644	4.56048	3.86587	3.68849	0.719957
ENSMUSG00000020160	-0.474532	0.00734441	0.0476055	Meis1	17268	Meis homeobox 1 [Source:MGI Symbol;Acc:MGI:104717]	2.03344	2.73882	3.14105	2.64952	2.45856	1.93602	0.7197
ENSMUSG00000032743	-0.475163	0.00159388	0.0143773	Katnip	233865	katanin interacting protein [Source:MGI Symbol;Acc:MGI:2442760]	6.23431	8.00328	7.65904	6.27052	5.92607	4.5855	0.719385
ENSMUSG00000062944	-0.476989	0.0023947	0.0200636	9130023H24Rik	100043133	RIKEN cDNA 9130023H24 gene [Source:MGI Symbol;Acc:MGI:2442738]	1.45678	1.52805	1.69053	1.22228	1.39918	1.21447	0.718475
ENSMUSG00000029152	-0.477111	3.41883e-05	0.000577496	Ociad1	68095	OCIA domain containing 1 [Source:MGI Symbol;Acc:MGI:1915345]	117.203	131.083	122.258	105.753	104.52	94.6035	0.718415
ENSMUSG00000054414	-0.477156	0.00741594	0.0479852	Slc30a7	66500	solute carrier family 30 (zinc transporter), member 7 [Source:MGI Symbol;Acc:MGI:1913750]	10.5733	9.88171	8.55321	6.37358	8.31643	9.07705	0.718392
ENSMUSG00000016757	-0.477212	0.000179299	0.002356	Ttll12	223723	tubulin tyrosine ligase-like family, member 12 [Source:MGI Symbol;Acc:MGI:3039573]	8.01745	7.00413	7.83106	5.67911	6.47422	5.64331	0.718365
ENSMUSG00000000120	-0.477333	0.00210313	0.0180938	Ngfr	18053	nerve growth factor receptor (TNFR superfamily, member 16) [Source:MGI Symbol;Acc:MGI:97323]	3.30386	4.07777	3.2898	2.83579	2.86329	2.67115	0.718304
ENSMUSG00000010554	-0.477433	0.00442311	0.0321546	Mettl16	67493	methyltransferase like 16 [Source:MGI Symbol;Acc:MGI:1914743]	4.24106	4.45694	5.84989	3.97194	4.60931	3.52129	0.718255
ENSMUSG00000041716	-0.47818	0.00137464	0.0128311	Gm20604	100859931	predicted gene 20604 [Source:MGI Symbol;Acc:MGI:5305180]	5.06417	6.85423	6.39751	4.70957	5.52598	5.21048	0.717883
ENSMUSG00000004558	-0.479558	0.000344978	0.00410733	Ndrg2	29811	N-myc downstream regulated gene 2 [Source:MGI Symbol;Acc:MGI:1352498]	15.3584	19.0699	18.9989	13.9153	13.1747	13.924	0.717197
ENSMUSG00000015488	-0.480609	8.72481e-05	0.00128751	Cacfd1	381356	calcium channel flower domain containing 1 [Source:MGI Symbol;Acc:MGI:1924317]	39.9996	41.4114	43.5656	29.5135	35.1195	30.5367	0.716675
ENSMUSG00000095990	-0.481903	0.00266467	0.0217876	Zfp97	22759	zinc finger protein 97 [Source:MGI Symbol;Acc:MGI:105921]	2.23576	2.1789	2.56358	2.32084	1.86994	1.88692	0.716033
ENSMUSG00000051375	-0.482695	0.000677855	0.0072144	Pcdh1	75599	protocadherin 1 [Source:MGI Symbol;Acc:MGI:104692]	34.2726	36.6585	44.1817	30.6537	28.582	31.8878	0.715639
ENSMUSG00000058135	-0.482833	0.00104184	0.0102557	Gstm1	14862	glutathione S-transferase, mu 1 [Source:MGI Symbol;Acc:MGI:95860]	231.989	207.329	266.32	170.248	145.133	181.928	0.715571
ENSMUSG00000001473	-0.483495	0.00520484	0.0365925	Tubb6	67951	tubulin, beta 6 class V [Source:MGI Symbol;Acc:MGI:1915201]	12.2226	12.9239	10.5229	8.72099	11.6846	8.10786	0.715243
ENSMUSG00000060206	-0.48357	0.0011827	0.0113896	Zfp462	242466	zinc finger protein 462 [Source:MGI Symbol;Acc:MGI:107690]	0.595107	0.743842	0.70558	0.584698	0.664579	0.539626	0.715206
ENSMUSG00000030554	-0.484113	8.21386e-06	0.000167131	Synm	233335	synemin, intermediate filament protein [Source:MGI Symbol;Acc:MGI:2661187]	16.8558	17.9676	16.9879	14.3956	14.0674	14.0021	0.714936
ENSMUSG00000017713	-0.484285	2.33619e-05	0.000414562	Tha1	71776	threonine aldolase 1 [Source:MGI Symbol;Acc:MGI:1919026]	67.1134	56.6044	65.0564	43.8079	44.8262	48.1483	0.714851
ENSMUSG00000028399	-0.485441	0.000903285	0.00918168	Ptprd	19266	protein tyrosine phosphatase, receptor type, D [Source:MGI Symbol;Acc:MGI:97812]	1.83481	2.45149	2.64878	2.00082	2.0274	1.90076	0.714279
ENSMUSG00000074738	-0.485658	0.000432694	0.0049721	Fndc10	230991	fibronectin type III domain containing 10 [Source:MGI Symbol;Acc:MGI:2444790]	9.00725	7.6328	9.49389	7.55509	6.37579	7.19381	0.714171
ENSMUSG00000018501	-0.485837	0.00247417	0.0205356	Ncor1	20185	nuclear receptor co-repressor 1 [Source:MGI Symbol;Acc:MGI:1349717]	39.8106	55.0668	57.3405	38.8231	46.0129	39.7567	0.714083
ENSMUSG00000074884	-0.485951	0.00026435	0.00329353	Serf2	378702	small EDRK-rich factor 2 [Source:MGI Symbol;Acc:MGI:1337041]	414.155	367.743	377.401	364.436	336.959	352.326	0.714026
ENSMUSG00000022742	-0.486669	6.0579e-05	0.000948305	Cpox	12892	coproporphyrinogen oxidase [Source:MGI Symbol;Acc:MGI:104841]	10.7433	11.8948	12.7973	9.39135	9.49524	9.59127	0.713671
ENSMUSG00000037032	-0.487086	0.00118803	0.0114314	Apbb1	11785	amyloid beta (A4) precursor protein-binding, family B, member 1 [Source:MGI Symbol;Acc:MGI:107765]	3.3393	3.23468	3.51764	2.81306	3.0968	2.50808	0.713465
ENSMUSG00000051675	-0.487209	0.000225952	0.00287727	Trim32	69807	tripartite motif-containing 32 [Source:MGI Symbol;Acc:MGI:1917057]	5.32007	5.35602	5.17665	4.31257	4.06656	4.77895	0.713404
ENSMUSG00000050666	-0.487401	0.003702	0.0281172	Vstm4	320736	V-set and transmembrane domain containing 4 [Source:MGI Symbol;Acc:MGI:2444633]	1.76769	2.00932	1.58673	1.26731	1.45199	1.40091	0.713309
ENSMUSG00000028019	-0.487634	0.000916532	0.0092836	Pdgfc	54635	platelet-derived growth factor, C polypeptide [Source:MGI Symbol;Acc:MGI:1859631]	2.28671	2.96663	2.53961	2.36827	2.13218	2.3274	0.713194
ENSMUSG00000040139	-0.487868	0.000627834	0.00678849	9430038I01Rik	77252	RIKEN cDNA 9430038I01 gene [Source:MGI Symbol;Acc:MGI:1924502]	58.3302	52.5233	50.9874	38.306	47.1726	43.7837	0.713078
ENSMUSG00000020520	-0.488349	1.56994e-05	0.000295955	Galnt10	171212	polypeptide N-acetylgalactosaminyltransferase 10 [Source:MGI Symbol;Acc:MGI:1890480]	24.5255	26.0196	28.4903	18.7424	18.1403	18.4726	0.712841
ENSMUSG00000021877	-0.488735	0.00150261	0.0137257	Arf4	11843	ADP-ribosylation factor 4 [Source:MGI Symbol;Acc:MGI:99433]	293.14	324.456	289.33	273.268	294.961	259.27	0.71265
ENSMUSG00000025130	-0.489189	3.38728e-06	7.55882e-05	P4hb	18453	prolyl 4-hydroxylase, beta polypeptide [Source:MGI Symbol;Acc:MGI:97464]	1386.55	1395.18	1374.84	1243.81	1250.09	1215.87	0.712425
ENSMUSG00000000093	-0.489332	0.000804592	0.00830634	Tbx2	21385	T-box 2 [Source:MGI Symbol;Acc:MGI:98494]	3.25039	3.19836	2.92704	2.71034	2.22662	2.33132	0.712355
ENSMUSG00000063171	-0.489701	2.68091e-05	0.000466511	Rps4l		ribosomal protein S4-like [Source:MGI Symbol;Acc:MGI:1913434]	80.0971	71.7945	74.74	55.3586	53.7425	54.1417	0.712172
ENSMUSG00000032109	-0.489963	0.00213562	0.0182915	Nlrx1	270151	NLR family member X1 [Source:MGI Symbol;Acc:MGI:2429611]	5.48744	4.35515	5.19529	4.62305	3.70269	4.03837	0.712043
ENSMUSG00000040785	-0.491694	0.00198043	0.017205	Ttc3	22129	tetratricopeptide repeat domain 3 [Source:MGI Symbol;Acc:MGI:1276539]	5.45658	9.02164	7.09713	5.11157	6.00214	6.01611	0.71119
ENSMUSG00000027163	-0.491804	0.000178481	0.00235062	Commd9		COMM domain containing 9 [Source:MGI Symbol;Acc:MGI:1923751]	31.1273	28.8863	29.0955	23.1671	24.951	20.7603	0.711135
ENSMUSG00000015656	-0.492376	8.45792e-06	0.000171191	Hspa8	15481	heat shock protein 8 [Source:MGI Symbol;Acc:MGI:105384]	620.58	629.687	614.841	541.948	527.027	516.004	0.710854
ENSMUSG00000036580	-0.49274	2.60738e-05	0.000455778	Spg20	229285	spastic paraplegia 20, spartin (Troyer syndrome) homolog (human) [Source:MGI Symbol;Acc:MGI:2139806]	15.4068	15.7987	15.4305	11.8459	13.0389	12.5084	0.710674
ENSMUSG00000021951	-0.492979	0.00112455	0.0110135	Eef1akmt1	68043	EEF1A alpha lysine methyltransferase 1 [Source:MGI Symbol;Acc:MGI:1915293]	23.4678	20.2642	19.2975	18.5152	16.9022	15.2301	0.710556
ENSMUSG00000026003	-0.493354	4.68401e-06	0.000100445	Acadl	11363	acyl-Coenzyme A dehydrogenase, long-chain [Source:MGI Symbol;Acc:MGI:87866]	91.4038	99.0225	96.1132	72.2625	70.9967	70.0419	0.710372
ENSMUSG00000027624	-0.493358	0.00263938	0.0215961	Epb41l1	13821	erythrocyte membrane protein band 4.1 like 1 [Source:MGI Symbol;Acc:MGI:103010]	2.43796	3.20306	3.89067	2.49474	2.75236	2.49041	0.71037
ENSMUSG00000069520	-0.494936	1.32726e-05	0.000255636	Tmem19	67226	transmembrane protein 19 [Source:MGI Symbol;Acc:MGI:1914476]	51.424	53.4091	52.6922	44.9634	43.5988	46.0724	0.709593
ENSMUSG00000045980	-0.49495	0.000443285	0.00507359	Tmem104	320534	transmembrane protein 104 [Source:MGI Symbol;Acc:MGI:2444222]	3.53231	4.37949	4.6495	3.43323	3.28163	3.39608	0.709586
ENSMUSG00000034371	-0.495476	0.000212133	0.00271919	Tkfc	225913	triokinase, FMN cyclase [Source:MGI Symbol;Acc:MGI:2385084]	281.81	295.213	292.13	237.636	222.464	233.155	0.709328
ENSMUSG00000006638	-0.496427	0.0027466	0.0223782	Abhd1	57742	abhydrolase domain containing 1 [Source:MGI Symbol;Acc:MGI:1931013]	7.9146	8.41438	7.4833	6.84435	5.38534	7.55273	0.70886
ENSMUSG00000017830	-0.497451	8.75694e-05	0.00129028	Dhx58	80861	DEXH (Asp-Glu-X-His) box polypeptide 58 [Source:MGI Symbol;Acc:MGI:1931560]	13.7408	15.1899	12.9324	11.6288	11.3945	11.9288	0.708357
ENSMUSG00000009894	-0.498148	0.00600724	0.041131	Snap47	67826	synaptosomal-associated protein, 47 [Source:MGI Symbol;Acc:MGI:1915076]	7.8664	6.24017	7.70702	5.50905	7.42215	5.68259	0.708015
ENSMUSG00000026273	-0.498907	0.000692883	0.00734723	Mterf4	69821	mitochondrial transcription termination factor 4 [Source:MGI Symbol;Acc:MGI:1918355]	6.46692	7.58332	7.12152	6.61531	6.3512	5.46722	0.707643
ENSMUSG00000057342	-0.499278	1.72553e-05	0.000321087	Sphk2	56632	sphingosine kinase 2 [Source:MGI Symbol;Acc:MGI:1861380]	73.7253	76.5572	71.6472	48.7695	54.2227	54.6446	0.707461
ENSMUSG00000022150	-0.499461	0.00116934	0.0113255	Dab2	13132	disabled 2, mitogen-responsive phosphoprotein [Source:MGI Symbol;Acc:MGI:109175]	2.07385	2.63321	2.22801	2.00691	1.77181	2.31358	0.707371
ENSMUSG00000027984	-0.499482	0.00634613	0.0426166	Hadh	15107	hydroxyacyl-Coenzyme A dehydrogenase [Source:MGI Symbol;Acc:MGI:96009]	474.56	481.989	471.318	456.095	438.155	438.279	0.707361
ENSMUSG00000005882	-0.500014	0.000218741	0.0027947	Uqcc1	56046	ubiquinol-cytochrome c reductase complex assembly factor 1 [Source:MGI Symbol;Acc:MGI:1929472]	23.8452	23.0813	20.8818	19.8489	16.4435	18.4164	0.7071
ENSMUSG00000116138	-0.500016	0.00183062	0.0162211	C030006K11Rik	223665	RIKEN cDNA C030006K11 gene [Source:MGI Symbol;Acc:MGI:1925941]	12.5669	11.1826	11.2476	11.2327	8.53491	7.83919	0.707099
ENSMUSG00000042198	-0.500056	0.00188268	0.0165301	Chchd7	66433	coiled-coil-helix-coiled-coil-helix domain containing 7 [Source:MGI Symbol;Acc:MGI:1913683]	239.98	214.151	205.472	197.556	184.91	197.377	0.707079
ENSMUSG00000115423	-0.500498	4.21939e-05	0.000696411			novel protein	59.7344	68.6347	62.0313	47.0594	53.6508	49.0054	0.706863
ENSMUSG00000001143	-0.501011	5.50558e-05	0.000872498	Lman2l	214895	lectin, mannose-binding 2-like [Source:MGI Symbol;Acc:MGI:2443010]	7.92367	8.23903	7.80241	6.77905	6.93356	6.49365	0.706611
ENSMUSG00000035107	-0.501462	0.00399376	0.0297265	Dcbld2	73379	discoidin, CUB and LCCL domain containing 2 [Source:MGI Symbol;Acc:MGI:1920629]	1.57069	1.59808	2.15403	1.53186	1.66679	1.33702	0.70639
ENSMUSG00000019647	-0.501469	0.00135709	0.0127084	Sema6a	20358	sema domain, transmembrane domain (TM), and cytoplasmic domain, (semaphorin) 6A [Source:MGI Symbol;Acc:MGI:1203727]	14.6289	22.4046	21.1686	16.4642	16.027	14.7323	0.706387
ENSMUSG00000033809	-0.502708	0.00110407	0.0108405	Alg3	208624	asparagine-linked glycosylation 3 (alpha-1,3-mannosyltransferase) [Source:MGI Symbol;Acc:MGI:1098592]	14.4029	11.5711	11.9884	9.88067	10.4835	10.8266	0.705781
ENSMUSG00000050288	-0.503145	0.00137682	0.0128411	Fzd2	57265	frizzled class receptor 2 [Source:MGI Symbol;Acc:MGI:1888513]	2.23995	2.1901	3.19571	2.06086	1.99302	1.95237	0.705567
ENSMUSG00000035735	-0.503439	0.00343587	0.0265681	Dagla	269060	diacylglycerol lipase, alpha [Source:MGI Symbol;Acc:MGI:2677061]	1.01379	1.26166	1.47275	0.98926	0.886308	1.16962	0.705423
ENSMUSG00000050144	-0.503554	7.36537e-06	0.000151394	Slc25a44	229517	solute carrier family 25, member 44 [Source:MGI Symbol;Acc:MGI:2444391]	25.9194	26.8581	26.2979	18.707	21.2208	18.8685	0.705367
ENSMUSG00000024661	-0.503862	0.000911715	0.00924293	Fth1	14319	ferritin heavy polypeptide 1 [Source:MGI Symbol;Acc:MGI:95588]	2794.8	2630.07	2621.59	2401.46	2344.86	2252.79	0.705216
ENSMUSG00000078794	-0.504754	0.000339968	0.00406446	Dact3	629378	dishevelled-binding antagonist of beta-catenin 3 [Source:MGI Symbol;Acc:MGI:3654828]	8.24351	8.23375	7.28125	5.62079	6.94871	6.00502	0.70478
ENSMUSG00000048720	-0.505317	0.00128654	0.0122024	Tbc1d12	209478	TBC1D12: TBC1 domain family, member 12 [Source:MGI Symbol;Acc:MGI:2384803]	1.18235	1.43059	1.20533	1.20508	1.04358	0.924294	0.704505
ENSMUSG00000056492	-0.5055	0.00419138	0.0309974	Adgrf5	224792	adhesion G protein-coupled receptor F5 [Source:MGI Symbol;Acc:MGI:2182928]	2.27488	3.43665	2.39311	2.02464	2.19798	2.46971	0.704416
ENSMUSG00000027371	-0.505577	0.00375584	0.028358	Fahd2a	68126	fumarylacetoacetate hydrolase domain containing 2A [Source:MGI Symbol;Acc:MGI:1915376]	12.1906	8.73861	11.3479	8.2306	7.7095	9.9042	0.704379
ENSMUSG00000046312	-0.506608	0.000183083	0.00239753	Myorg	329828	myogenesis regulating glycosidase (putative) [Source:MGI Symbol;Acc:MGI:2140300]	3.60385	4.18234	3.75524	3.38253	2.95586	3.19401	0.703875
ENSMUSG00000024787	-0.507396	0.000353104	0.0041825	Snx15	69024	sorting nexin 15 [Source:MGI Symbol;Acc:MGI:1916274]	25.9683	26.9231	24.6457	24.1372	20.3071	19.7519	0.703491
ENSMUSG00000034714	-0.507439	8.24782e-06	0.000167527	Ttyh2	117160	tweety family member 2 [Source:MGI Symbol;Acc:MGI:2157091]	39.4361	40.9967	40.035	29.9092	28.2155	28.4232	0.70347
ENSMUSG00000052336	-0.50848	0.000867907	0.00886062	Cx3cr1	13051	chemokine (C-X3-C motif) receptor 1 [Source:MGI Symbol;Acc:MGI:1333815]	3.16094	3.45016	3.32654	3.02006	2.8857	2.1441	0.702963
ENSMUSG00000028755	-0.509372	7.05622e-06	0.000145631	Cda	72269	cytidine deaminase [Source:MGI Symbol;Acc:MGI:1919519]	395.636	345.962	375.657	296.636	291.507	318.136	0.702528
ENSMUSG00000051550	-0.509508	0.00031869	0.00383791	Zfp579	68490	zinc finger protein 579 [Source:MGI Symbol;Acc:MGI:1915740]	14.1018	12.3245	12.8889	11.9274	9.99853	10.2052	0.702462
ENSMUSG00000052852	-0.510009	0.002291	0.0193636	Reep1	52250	receptor accessory protein 1 [Source:MGI Symbol;Acc:MGI:1098827]	1.06855	1.29716	1.12692	0.955578	1.00133	0.908115	0.702218
ENSMUSG00000046603	-0.510321	0.00130078	0.0123009	Tcaim	382117	T cell activation inhibitor, mitochondrial [Source:MGI Symbol;Acc:MGI:1196217]	2.22525	2.02703	2.0803	1.61118	2.0964	1.53622	0.702066
ENSMUSG00000057788	-0.511097	0.000106636	0.00150767	Ddx49	234374	DEAD box helicase 49 [Source:MGI Symbol;Acc:MGI:2136689]	45.6691	42.7261	43.8924	29.5347	30.9823	37.3075	0.701689
ENSMUSG00000027858	-0.512434	0.000998136	0.0099186	Tspan2	70747	tetraspanin 2 [Source:MGI Symbol;Acc:MGI:1917997]	2.73571	3.74259	4.20829	2.9364	3.22665	2.51447	0.701039
ENSMUSG00000042684	-0.513847	0.00105326	0.0103593	Npl	74091	N-acetylneuraminate pyruvate lyase [Source:MGI Symbol;Acc:MGI:1921341]	4.81853	6.51298	5.41844	5.53248	4.44555	4.44053	0.700353
ENSMUSG00000032352	-0.513979	4.65491e-06	0.000100095	Lrrc1	214345	leucine rich repeat containing 1 [Source:MGI Symbol;Acc:MGI:2442313]	36.5088	40.2097	39.4773	30.0762	29.0954	28.8428	0.700289
ENSMUSG00000025277	-0.517311	3.33832e-06	7.46399e-05	Abhd6	66082	abhydrolase domain containing 6 [Source:MGI Symbol;Acc:MGI:1913332]	72.5935	72.7774	68.6695	57.1257	57.9223	55.2631	0.698673
ENSMUSG00000019779	-0.517533	5.71368e-06	0.000119418	Frk	14302	fyn-related kinase [Source:MGI Symbol;Acc:MGI:103265]	24.1845	26.7763	25.4092	21.4842	21.5168	22.2534	0.698565
ENSMUSG00000036898	-0.519184	0.00583125	0.040132	Zfp157	72154	zinc finger protein 157 [Source:MGI Symbol;Acc:MGI:1919404]	1.34639	1.27184	1.02347	1.12127	1.06443	1.17766	0.697767
ENSMUSG00000063362	-0.51949	4.76965e-05	0.000769615	Alg11	207958	asparagine-linked glycosylation 11 (alpha-1,2-mannosyltransferase) [Source:MGI Symbol;Acc:MGI:2142632]	3.60736	4.38483	3.78642	3.34072	3.10852	3.02314	0.697618
ENSMUSG00000020250	-0.519555	2.33926e-05	0.000414562	Txnrd1	50493	thioredoxin reductase 1 [Source:MGI Symbol;Acc:MGI:1354175]	111.695	128.733	117.367	88.1224	89.1964	84.9792	0.697587
ENSMUSG00000028538	-0.522016	0.00133019	0.0125277	St3gal3	20441	ST3 beta-galactoside alpha-2,3-sialyltransferase 3 [Source:MGI Symbol;Acc:MGI:1316659]	3.0396	4.08655	4.09027	3.26528	2.86836	2.75292	0.696398
ENSMUSG00000028393	-0.522188	8.45431e-06	0.000171191	Alad	17025	aminolevulinate, delta-, dehydratase [Source:MGI Symbol;Acc:MGI:96853]	115.415	105.764	110.555	77.5876	78.6202	81.015	0.696315
ENSMUSG00000022680	-0.522589	4.19787e-05	0.000694495	Pdxdc1	94184	pyridoxal-dependent decarboxylase domain containing 1 [Source:MGI Symbol;Acc:MGI:1920909]	29.2948	38.6435	35.4788	27.9284	26.9225	26.3653	0.696122
ENSMUSG00000020261	-0.522974	2.81596e-05	0.000487072	Slc36a1	215335	solute carrier family 36 (proton/amino acid symporter), member 1 [Source:MGI Symbol;Acc:MGI:2445299]	115.091	129.864	136.876	95.374	101.439	96.287	0.695936
ENSMUSG00000002250	-0.523809	2.44664e-06	5.7606e-05	Ppard	19015	peroxisome proliferator activator receptor delta [Source:MGI Symbol;Acc:MGI:101884]	57.9151	57.0215	57.901	45.1215	45.6708	44.4406	0.695533
ENSMUSG00000002250	-0.523809	2.44664e-06	5.7606e-05	Ppard	69050	peroxisome proliferator activator receptor delta [Source:MGI Symbol;Acc:MGI:101884]	57.9151	57.0215	57.901	45.1215	45.6708	44.4406	0.695533
ENSMUSG00000033009	-0.524292	0.000377984	0.0044457	Ogfod1	270086	2-oxoglutarate and iron-dependent oxygenase domain containing 1 [Source:MGI Symbol;Acc:MGI:2442978]	3.68664	4.75352	5.39819	3.76762	3.70907	3.60252	0.6953
ENSMUSG00000036975	-0.524389	0.00018393	0.00240046	Tmem177		transmembrane protein 177 [Source:MGI Symbol;Acc:MGI:1913593]	3.86024	3.60938	3.71434	2.95417	3.13783	3.13886	0.695253
ENSMUSG00000018900	-0.525714	2.23565e-06	5.32906e-05	Slc22a5	20520	solute carrier family 22 (organic cation transporter), member 5 [Source:MGI Symbol;Acc:MGI:1329012]	32.9084	34.4935	35.0028	24.8849	24.8687	24.3812	0.694615
ENSMUSG00000029001	-0.525934	0.000229562	0.0029072	Fbxo44	230903	F-box protein 44 [Source:MGI Symbol;Acc:MGI:1354744]	7.4706	6.82372	7.25733	5.79649	5.91737	6.57865	0.694509
ENSMUSG00000012422	-0.526207	4.24703e-06	9.2275e-05	Tmem167	66074	transmembrane protein 167 [Source:MGI Symbol;Acc:MGI:1913324]	12.2302	13.1787	12.9252	11.4726	11.2791	10.8613	0.694378
ENSMUSG00000048351	-0.527637	0.000120818	0.00169365	Coa7	69893	cytochrome c oxidase assembly factor 7 [Source:MGI Symbol;Acc:MGI:1917143]	21.3236	25.1639	19.6788	15.8294	16.1586	17.9602	0.69369
ENSMUSG00000028919	-0.528132	4.04131e-06	8.83041e-05	Arhgef19	213649	Rho guanine nucleotide exchange factor (GEF) 19 [Source:MGI Symbol;Acc:MGI:1925912]	22.6666	20.6566	23.8972	15.8524	15.4878	15.8218	0.693452
ENSMUSG00000025035	-0.528857	0.00469147	0.033702	Arl3	56350	ADP-ribosylation factor-like 3 [Source:MGI Symbol;Acc:MGI:1929699]	10.8547	10.5775	8.27564	6.97359	9.57102	6.94206	0.693104
ENSMUSG00000033715	-0.529115	0.000109454	0.00154562	Akr1c14	105387	aldo-keto reductase family 1, member C14 [Source:MGI Symbol;Acc:MGI:2145458]	3.83304	4.95842	4.27644	3.56303	3.99541	3.07678	0.69298
ENSMUSG00000024645	-0.52984	4.16921e-05	0.000691094	Timm21		translocase of inner mitochondrial membrane 21 [Source:MGI Symbol;Acc:MGI:1920595]	22.1383	26.5874	23.1842	18.6592	18.1277	20.0789	0.692632
ENSMUSG00000028617	-0.529969	0.000114873	0.00161621	Lrrc42	77809	leucine rich repeat containing 42 [Source:MGI Symbol;Acc:MGI:1925059]	19.1864	17.2346	17.4832	15.8215	14.6586	13.0494	0.69257
ENSMUSG00000048578	-0.530761	0.000348965	0.00414625	Mlec	109154	malectin [Source:MGI Symbol;Acc:MGI:1924015]	93.1372	99.4386	99.8179	86.6066	86.1246	83.3615	0.692189
ENSMUSG00000026623	-0.531188	0.000221148	0.00282233	Lpgat1	226856	lysophosphatidylglycerol acyltransferase 1 [Source:MGI Symbol;Acc:MGI:2446186]	78.1833	98.3749	94.251	80.9588	85.8679	76.6522	0.691985
ENSMUSG00000048280	-0.531413	0.0055261	0.0384064	Zfp738	408068	zinc finger protein 738 [Source:MGI Symbol;Acc:MGI:3040706]	2.26862	3.19367	1.68582	2.13141	1.71577	1.95522	0.691877
ENSMUSG00000042389	-0.532047	0.00215059	0.0183924	Tsen2	381802	tRNA splicing endonuclease subunit 2 [Source:MGI Symbol;Acc:MGI:2141599]	3.25453	2.59585	3.25339	2.62018	2.14273	2.59472	0.691573
ENSMUSG00000031818	-0.532503	9.56017e-06	0.000190823	Cox4i1	12857	cytochrome c oxidase subunit 4I1 [Source:MGI Symbol;Acc:MGI:88473]	2709.32	2558.27	2561.66	2507.48	2465.05	2496.29	0.691354
ENSMUSG00000033460	-0.533147	0.00434698	0.0317814	Armcx1	78248	armadillo repeat containing, X-linked 1 [Source:MGI Symbol;Acc:MGI:1925498]	1.58266	1.22305	1.38001	1.15472	1.15991	1.0743	0.691045
ENSMUSG00000047797	-0.533337	1.43129e-05	0.000272488	Gjb1	14618	gap junction protein, beta 1 [Source:MGI Symbol;Acc:MGI:95719]	39.1347	34.6021	34.9577	24.3209	25.7435	25.4258	0.690955
ENSMUSG00000001482	-0.534314	2.90676e-05	0.000501276	Def8	23854	differentially expressed in FDCP 8 [Source:MGI Symbol;Acc:MGI:1346331]	12.5014	11.4446	13.4276	10.2855	10.1368	8.89867	0.690487
ENSMUSG00000036009	-0.535177	0.00126018	0.0119956	Mettl25	216292	methyltransferase like 25 [Source:MGI Symbol;Acc:MGI:3041259]	2.55044	2.33085	2.5331	2.05605	2.41726	2.24988	0.690074
ENSMUSG00000020048	-0.53551	0.00135035	0.0126658	Hsp90b1	22027	heat shock protein 90, beta (Grp94), member 1 [Source:MGI Symbol;Acc:MGI:98817]	244.942	256.357	233.688	224.35	235.097	222.29	0.689915
ENSMUSG00000042348	-0.536849	0.000133156	0.00184642	Arl15	218639	ADP-ribosylation factor-like 15 [Source:MGI Symbol;Acc:MGI:2442308]	5.25418	5.64873	4.80424	4.48124	3.69327	4.38012	0.689275
ENSMUSG00000051177	-0.537582	0.00270572	0.0220763	Plcb1	18795	phospholipase C, beta 1 [Source:MGI Symbol;Acc:MGI:97613]	0.39609	0.46993	0.55687	0.447687	0.440249	0.362871	0.688925
ENSMUSG00000020019	-0.537684	0.00157161	0.0142433	Ntn4	57764	netrin 4 [Source:MGI Symbol;Acc:MGI:1888978]	2.16803	2.05849	1.83677	1.7684	1.27261	1.82572	0.688876
ENSMUSG00000035783	-0.538429	3.27453e-06	7.37025e-05	Acta2	11475	actin alpha 2, smooth muscle, aorta [Source:MGI Symbol;Acc:MGI:87909]	228.763	228.684	242.728	190.778	179.559	184.758	0.68852
ENSMUSG00000047719	-0.538717	0.000159742	0.00214795	Ubiad1	71707	UbiA prenyltransferase domain containing 1 [Source:MGI Symbol;Acc:MGI:1918957]	7.39837	8.37494	6.90961	6.47563	6.32593	5.88174	0.688383
ENSMUSG00000021943	-0.5397	0.00307191	0.0242578	Gdf10	14560	growth differentiation factor 10 [Source:MGI Symbol;Acc:MGI:95684]	0.999699	0.705754	1.02072	0.690511	0.66241	0.644188	0.687914
ENSMUSG00000041729	-0.540047	0.00521766	0.036638	Coro2b	235431	coronin, actin binding protein, 2B [Source:MGI Symbol;Acc:MGI:2444283]	1.04946	1.47152	1.2631	0.915352	1.26027	0.800245	0.687749
ENSMUSG00000063179	-0.540448	5.08414e-05	0.000814663	Pstk	214580	phosphoseryl-tRNA kinase [Source:MGI Symbol;Acc:MGI:2685945]	18.727	20.4801	18.4403	16.3641	14.5766	14.0685	0.687558
ENSMUSG00000058624	-0.540784	2.91207e-07	8.75624e-06	Gda	14544	guanine deaminase [Source:MGI Symbol;Acc:MGI:95678]	292.581	346.192	317.46	347.5	362.005	334.829	0.687397
ENSMUSG00000061904	-0.541082	2.90577e-07	8.75624e-06	Slc25a3	18674	solute carrier family 25 (mitochondrial carrier, phosphate carrier), member 3 [Source:MGI Symbol;Acc:MGI:1353498]	1259.27	1304.1	1192.88	1145.84	1195.34	1175.89	0.687255
ENSMUSG00000036019	-0.541723	0.00203595	0.0176343	Tmtc2	278279	transmembrane and tetratricopeptide repeat containing 2 [Source:MGI Symbol;Acc:MGI:1914057]	2.57548	3.08673	2.33323	2.29376	2.68845	1.69108	0.68695
ENSMUSG00000059423	-0.542071	0.00301604	0.0240138	Zfp933	242747	zinc finger protein 933 [Source:MGI Symbol;Acc:MGI:1922865]	1.36851	1.62187	1.34741	1.23208	0.90268	1.43284	0.686784
ENSMUSG00000050471	-0.542592	1.40626e-05	0.000269028	Fam118b	109229	family with sequence similarity 118, member B [Source:MGI Symbol;Acc:MGI:1924483]	25.9106	30.0839	28.4342	22.4709	19.7898	22.9184	0.686536
ENSMUSG00000017390	-0.546741	0.000165012	0.00221109	Aldoc	11676	aldolase C, fructose-bisphosphate [Source:MGI Symbol;Acc:MGI:101863]	10.1607	12.1612	12.2018	9.81278	7.96487	9.95703	0.684565
ENSMUSG00000032387	-0.547404	0.000345607	0.00411059	Rbpms2	71973	RNA binding protein with multiple splicing 2 [Source:MGI Symbol;Acc:MGI:1919223]	7.07421	5.88665	8.01271	5.93587	4.64746	5.18895	0.68425
ENSMUSG00000063253	-0.547581	2.25828e-06	5.36086e-05	Scoc	56367	short coiled-coil protein [Source:MGI Symbol;Acc:MGI:1927654]	32.2586	34.4203	34.0921	26.6045	25.8654	24.3532	0.684166
ENSMUSG00000017817	-0.547673	2.76337e-05	0.000478694	Jph2	59091	junctophilin 2 [Source:MGI Symbol;Acc:MGI:1891496]	11.2266	9.73102	11.3034	7.71331	8.47203	7.57658	0.684122
ENSMUSG00000061536	-0.549218	1.71397e-06	4.17173e-05	Sec22c	215474	SEC22 homolog C, vesicle trafficking protein [Source:MGI Symbol;Acc:MGI:2447871]	21.2316	23.1156	24.2303	16.2541	15.9738	16.8414	0.68339
ENSMUSG00000039607	-0.549376	0.000887453	0.00903667	Rbms3	207181	RNA binding motif, single stranded interacting protein [Source:MGI Symbol;Acc:MGI:2444477]	0.742745	1.06298	0.956774	0.863934	0.653481	0.786477	0.683316
ENSMUSG00000078974	-0.550048	9.04328e-05	0.0013257	Sec61g	20335	SEC61, gamma subunit [Source:MGI Symbol;Acc:MGI:1202066]	59.1703	62.3508	57.6191	37.8015	52.6625	46.8343	0.682998
ENSMUSG00000038370	-0.550661	5.57207e-06	0.00011705	Pcp4l1	66425	Purkinje cell protein 4-like 1 [Source:MGI Symbol;Acc:MGI:1913675]	20.966	20.0812	21.1177	15.112	17.1767	15.2615	0.682707
ENSMUSG00000025735	-0.550677	0.00484093	0.0346034	Rhbdl1	214951	rhomboid like 1 [Source:MGI Symbol;Acc:MGI:2384891]	3.37947	3.36889	3.19882	3.25417	1.86549	2.34439	0.6827
ENSMUSG00000059182	-0.551157	9.94291e-05	0.00142854	Skap2	54353	src family associated phosphoprotein 2 [Source:MGI Symbol;Acc:MGI:1889206]	52.5622	54.4269	51.7883	48.2013	47.8851	37.3986	0.682473
ENSMUSG00000030515	-0.551455	0.00174902	0.0156059	Tarsl2	272396	threonyl-tRNA synthetase-like 2 [Source:MGI Symbol;Acc:MGI:2444486]	1.17189	1.05612	1.23806	0.816175	0.870407	0.993418	0.682332
ENSMUSG00000031775	-0.552967	0.00404044	0.029994	Pllp	67801	plasma membrane proteolipid [Source:MGI Symbol;Acc:MGI:1915051]	6.2505	7.74651	6.75692	6.52022	4.08675	5.97619	0.681617
ENSMUSG00000090877	-0.553486	0.000368104	0.00434235	Hspa1b	15511	heat shock protein 1B [Source:MGI Symbol;Acc:MGI:99517]	2.80317	3.14673	3.58875	2.72784	2.01639	2.51561	0.681372
ENSMUSG00000061731	-0.554656	3.81477e-06	8.41511e-05	Ext1	14042	exostosin glycosyltransferase 1 [Source:MGI Symbol;Acc:MGI:894663]	18.8497	20.0003	19.8361	13.4215	15.6984	13.0255	0.680819
ENSMUSG00000036334	-0.555444	0.00403989	0.029994	Igsf10	242050	immunoglobulin superfamily, member 10 [Source:MGI Symbol;Acc:MGI:1923481]	0.467582	0.432463	0.369635	0.394298	0.334373	0.420348	0.680448
ENSMUSG00000047617	-0.555722	8.9492e-05	0.00131525	Paxx	227622	non-homologous end joining factor [Source:MGI Symbol;Acc:MGI:2442831]	50.5657	43.9349	48.5381	35.2299	29.8378	40.5886	0.680316
ENSMUSG00000068923	-0.556102	0.00191676	0.0167582	Syt11	229521	synaptotagmin XI [Source:MGI Symbol;Acc:MGI:1859547]	3.26794	4.13412	3.61723	3.53867	2.36391	2.87175	0.680137
ENSMUSG00000023809	-0.556922	0.00335501	0.0260476	Rps6ka2	20112	ribosomal protein S6 kinase, polypeptide 2 [Source:MGI Symbol;Acc:MGI:1342290]	0.902498	0.640617	0.752447	0.502763	0.597256	0.71402	0.679751
ENSMUSG00000037509	-0.558401	0.00513743	0.0362068	Arhgef4	226970	Rho guanine nucleotide exchange factor (GEF) 4 [Source:MGI Symbol;Acc:MGI:2442507]	0.959764	0.894807	0.784564	0.500672	0.632223	0.771477	0.679054
ENSMUSG00000002289	-0.56389	0.000129526	0.00180476	Angptl4	57875	angiopoietin-like 4 [Source:MGI Symbol;Acc:MGI:1888999]	4.2227	4.68593	5.03309	3.38032	4.02802	3.30733	0.676476
ENSMUSG00000050973	-0.565932	0.00010197	0.00145778	Gdpgp1	269952	GDP-D-glucose phosphorylase 1 [Source:MGI Symbol;Acc:MGI:2443429]	1.57459	1.88898	1.75126	1.43227	1.40468	1.31059	0.675519
ENSMUSG00000003585	-0.566882	1.49678e-07	4.81012e-06	Sec14l2	67815	SEC14-like lipid binding 2 [Source:MGI Symbol;Acc:MGI:1915065]	132.939	131.431	137.908	94.9868	93.1571	98.2302	0.675074
ENSMUSG00000030309	-0.567071	0.006193	0.0419054	Caprin2	232560	caprin family member 2 [Source:MGI Symbol;Acc:MGI:2448541]	4.28968	4.37878	5.1935	3.35118	5.21286	2.88153	0.674986
ENSMUSG00000048486	-0.567519	4.81897e-06	0.000102766	Fitm2	228859	fat storage-inducing transmembrane protein 2 [Source:MGI Symbol;Acc:MGI:2444508]	5.47544	5.96368	5.67886	4.65893	4.57986	4.68001	0.674776
ENSMUSG00000047394	-0.567912	1.35209e-05	0.000259551	Odf3b	70113	outer dense fiber of sperm tails 3B [Source:MGI Symbol;Acc:MGI:1917363]	33.6983	33.2341	31.0121	25.2131	25.2335	21.9926	0.674592
ENSMUSG00000028926	-0.568839	0.00254908	0.0210664	Cdk14	18647	cyclin-dependent kinase 14 [Source:MGI Symbol;Acc:MGI:894318]	0.468615	0.589699	0.480594	0.427511	0.490249	0.364242	0.674159
ENSMUSG00000046909	-0.568866	8.57502e-05	0.00127159	Tefm	68550	transcription elongation factor, mitochondrial [Source:MGI Symbol;Acc:MGI:1915800]	8.78706	11.2105	11.367	9.00447	8.46598	8.79484	0.674146
ENSMUSG00000001436	-0.569266	0.000238324	0.00300497	Slc19a1	20509	solute carrier family 19 (folate transporter), member 1 [Source:MGI Symbol;Acc:MGI:103182]	11.4626	9.67148	12.3579	9.47273	8.61827	7.39591	0.67396
ENSMUSG00000036667	-0.569322	0.000533824	0.00593071	Tcaf1	77574	TRPM8 channel-associated factor 1 [Source:MGI Symbol;Acc:MGI:1914665]	1.93274	1.98164	2.28224	1.95344	1.46677	1.49239	0.673933
ENSMUSG00000031458	-0.569366	6.67179e-05	0.00103031	Coprs	66423	coordinator of PRMT5, differentiation stimulator [Source:MGI Symbol;Acc:MGI:1913673]	28.0058	29.676	25.5517	22.5465	23.373	22.4474	0.673913
ENSMUSG00000066150	-0.570186	2.23863e-07	6.92414e-06	Slc31a1	20529	solute carrier family 31, member 1 [Source:MGI Symbol;Acc:MGI:1333843]	63.9442	67.4257	63.4973	51.2404	49.6721	45.9568	0.67353
ENSMUSG00000066595	-0.571057	3.19694e-06	7.2462e-05	Flvcr1	226844	feline leukemia virus subgroup C cellular receptor 1 [Source:MGI Symbol;Acc:MGI:2444881]	32.9078	35.7723	30.9695	25.6479	25.3502	25.3617	0.673123
ENSMUSG00000036553	-0.571497	2.06371e-05	0.000372598	Sh3tc1	231147	SH3 domain and tetratricopeptide repeats 1 [Source:MGI Symbol;Acc:MGI:2678949]	4.4484	4.90489	4.44401	3.55202	3.49294	4.09161	0.672918
ENSMUSG00000036957	-0.571643	8.19406e-05	0.00122296	Lrfn3		leucine rich repeat and fibronectin type III domain containing 3 [Source:MGI Symbol;Acc:MGI:2442512]	4.20128	3.66315	3.85357	3.40569	2.96714	3.28828	0.67285
ENSMUSG00000036856	-0.571788	0.000175448	0.00232127	Wnt4	22417	wingless-type MMTV integration site family, member 4 [Source:MGI Symbol;Acc:MGI:98957]	2.01197	2.1409	2.58033	1.95093	1.88148	1.68708	0.672782
ENSMUSG00000022131	-0.573748	0.00133672	0.012559	Gpr180	58245	G protein-coupled receptor 180 [Source:MGI Symbol;Acc:MGI:1930949]	9.20251	7.31504	6.45614	6.31862	6.22641	6.1807	0.671869
ENSMUSG00000050270	-0.574497	5.01421e-06	0.00010634	Tmem220	338369	transmembrane protein 220 [Source:MGI Symbol;Acc:MGI:2443691]	12.2797	13.0792	12.6581	9.7984	11.1337	10.3396	0.67152
ENSMUSG00000027384	-0.575036	2.97258e-05	0.000508205	Ndufaf5	69487	NADH:ubiquinone oxidoreductase complex assembly factor 5 [Source:MGI Symbol;Acc:MGI:1916737]	12.1128	11.9125	11.9111	8.96522	10.1259	9.72645	0.671269
ENSMUSG00000001663	-0.575439	3.93706e-06	8.63057e-05	Gstt1	14871	glutathione S-transferase, theta 1 [Source:MGI Symbol;Acc:MGI:107379]	81.2724	87.9961	91.7296	61.383	67.3039	71.8676	0.671082
ENSMUSG00000003355	-0.577669	0.00035206	0.00417742	Fkbp11	66120	FK506 binding protein 11 [Source:MGI Symbol;Acc:MGI:1913370]	15.5409	13.5297	14.1465	10.5313	11.5522	9.7432	0.670046
ENSMUSG00000049577	-0.579291	9.2158e-05	0.00134399	Zfpm1	22761	zinc finger protein, multitype 1 [Source:MGI Symbol;Acc:MGI:1095400]	48.8736	49.0442	44.8817	30.603	38.3941	27.2706	0.669293
ENSMUSG00000118663	-0.58001	0.000343478	0.00409794	Spata5l1	214616	spermatogenesis associated 5-like 1 [Source:MGI Symbol;Acc:MGI:3036261]	4.58897	5.93433	4.50418	3.9307	4.301	3.1049	0.668959
ENSMUSG00000031342	-0.580294	0.00144107	0.0132686	Gpm6b	14758	glycoprotein m6b [Source:MGI Symbol;Acc:MGI:107672]	1.23123	1.77982	1.53569	1.12824	1.27832	1.49293	0.668827
ENSMUSG00000042129	-0.582776	1.86429e-05	0.000342489	Rassf4	213391	Ras association (RalGDS/AF-6) domain family member 4 [Source:MGI Symbol;Acc:MGI:2386853]	3.60893	4.52148	4.2095	3.26047	3.48416	3.08663	0.667678
ENSMUSG00000040034	-0.582884	0.000583408	0.00639201	Nup43	69912	nucleoporin 43 [Source:MGI Symbol;Acc:MGI:1917162]	5.92778	7.56372	5.68863	5.10358	5.6165	6.19732	0.667628
ENSMUSG00000025810	-0.583489	0.0002106	0.00270567	Nrp1	18186	neuropilin 1 [Source:MGI Symbol;Acc:MGI:106206]	2.26667	2.30087	2.57034	1.59644	2.14515	2.19653	0.667348
ENSMUSG00000052914	-0.583728	1.77291e-06	4.28806e-05	Cyp2j6	13110	cytochrome P450, family 2, subfamily j, polypeptide 6 [Source:MGI Symbol;Acc:MGI:1270148]	18.1435	19.3747	19.8658	15.5327	14.9997	14.9538	0.667237
ENSMUSG00000007097	-0.584608	0.000446335	0.00510249	Atp1a2	98660	ATPase, Na+/K+ transporting, alpha 2 polypeptide [Source:MGI Symbol;Acc:MGI:88106]	4.1575	6.14864	5.34561	4.08759	4.30073	3.33733	0.66683
ENSMUSG00000067786	-0.585733	9.57406e-05	0.00138416	Nnat	18111	neuronatin [Source:MGI Symbol;Acc:MGI:104716]	9.29662	10.776	11.1708	7.36879	8.3894	8.13713	0.666311
ENSMUSG00000020777	-0.585864	2.41266e-06	5.69377e-05	Acox1	11430	acyl-Coenzyme A oxidase 1, palmitoyl [Source:MGI Symbol;Acc:MGI:1330812]	243.408	264.944	259.505	231.387	235.761	229.782	0.66625
ENSMUSG00000028949	-0.586366	0.000186062	0.00242553	Smarcd3	66993	SWI/SNF related, matrix associated, actin dependent regulator of chromatin, subfamily d, member 3 [Source:MGI Symbol;Acc:MGI:1914243]	4.99331	5.07205	4.73146	3.19879	4.06851	4.10536	0.666018
ENSMUSG00000024843	-0.587933	1.04758e-06	2.70984e-05	Chka	12660	choline kinase alpha [Source:MGI Symbol;Acc:MGI:107760]	105.448	104.265	101.583	82.55	85.5969	72.8015	0.665296
ENSMUSG00000018651	-0.589373	0.000476308	0.00536114	Tada2a	217031	transcriptional adaptor 2A [Source:MGI Symbol;Acc:MGI:2144471]	4.21121	3.81755	3.32489	3.30279	2.97392	2.94883	0.664632
ENSMUSG00000060487	-0.590497	0.00357444	0.0273645	Samd5	320825	sterile alpha motif domain containing 5 [Source:MGI Symbol;Acc:MGI:2444815]	0.266072	0.32011	0.27544	0.221154	0.293201	0.189706	0.664114
ENSMUSG00000037348	-0.591493	5.43987e-05	0.000865652	Paqr7	71904	progestin and adipoQ receptor family member VII [Source:MGI Symbol;Acc:MGI:1919154]	13.019	11.7882	12.6224	8.71504	10.7006	7.92791	0.663656
ENSMUSG00000040181	-0.591881	9.11378e-05	0.00133434	Fmo1	14261	flavin containing monooxygenase 1 [Source:MGI Symbol;Acc:MGI:1310002]	14.6611	16.3281	11.6046	10.5257	11.1028	9.97216	0.663477
ENSMUSG00000040562	-0.595271	6.70399e-06	0.000139108	Gstm2	14863	glutathione S-transferase, mu 2 [Source:MGI Symbol;Acc:MGI:95861]	21.1131	23.4309	20.9859	17.5232	16.0778	17.8705	0.66192
ENSMUSG00000004462	-0.595372	0.000238909	0.00300905	Tbccd1	70573	TBCC domain containing 1 [Source:MGI Symbol;Acc:MGI:1917823]	6.02243	7.35187	8.49384	6.33721	5.80174	5.08728	0.661874
ENSMUSG00000036782	-0.595819	0.0025429	0.0210304	Klhl13	67455	kelch-like 13 [Source:MGI Symbol;Acc:MGI:1914705]	0.685613	1.09904	0.802136	0.598645	0.778495	0.779283	0.661669
ENSMUSG00000026798	-0.596353	3.07632e-06	7.01413e-05	Coq4	227683	coenzyme Q4 [Source:MGI Symbol;Acc:MGI:1098826]	35.232	28.4629	32.9145	23.2978	24.5877	24.2853	0.661424
ENSMUSG00000029673	-0.596795	0.00367885	0.0279967	Auts2	319974	autism susceptibility candidate 2 [Source:MGI Symbol;Acc:MGI:1919847]	1.63364	2.72508	2.26015	1.73937	2.23923	1.37772	0.661221
ENSMUSG00000026797	-0.596976	3.27143e-06	7.37025e-05	Stxbp1	20910	syntaxin binding protein 1 [Source:MGI Symbol;Acc:MGI:107363]	5.54051	6.10332	6.00726	4.58163	4.97768	4.40444	0.661138
ENSMUSG00000018395	-0.59784	0.000308406	0.00374493	Kif3a	16568	kinesin family member 3A [Source:MGI Symbol;Acc:MGI:107689]	1.38294	1.7437	1.38647	1.11994	1.17575	1.15874	0.660743
ENSMUSG00000025666	-0.59784	4.01351e-05	0.000668165	Tmem47	192216	transmembrane protein 47 [Source:MGI Symbol;Acc:MGI:2177570]	2.03253	2.93753	2.41721	1.92707	1.89729	1.88447	0.660742
ENSMUSG00000032062	-0.598306	2.96462e-06	6.78627e-05	2310030G06Rik		RIKEN cDNA 2310030G06 gene [Source:MGI Symbol;Acc:MGI:1914202]	20.5054	21.5806	21.768	14.6133	17.1021	16.784	0.660529
ENSMUSG00000031767	-0.599057	0.000228749	0.0029072	Nudt7	67528	nudix (nucleoside diphosphate linked moiety X)-type motif 7 [Source:MGI Symbol;Acc:MGI:1914778]	37.0459	30.3331	29.242	27.5896	23.1418	24.0377	0.660185
ENSMUSG00000023048	-0.600443	5.66358e-08	2.01048e-06	Prr13	66151	proline rich 13 [Source:MGI Symbol;Acc:MGI:1913401]	759.237	727.118	754.562	605.676	576.281	603.974	0.659551
ENSMUSG00000029715	-0.600604	3.94237e-06	8.63057e-05	Pop7	74097	processing of precursor 7, ribonuclease P family, (S. cerevisiae) [Source:MGI Symbol;Acc:MGI:1921347]	26.4457	22.3517	27.0498	18.0999	19.229	18.7675	0.659478
ENSMUSG00000004730	-0.600846	0.00161613	0.0145666	Adgre1	13733	adhesion G protein-coupled receptor E1 [Source:MGI Symbol;Acc:MGI:106912]	2.38999	3.75527	2.50101	2.22861	2.33648	2.56063	0.659367
ENSMUSG00000051790	-0.601294	0.00746796	0.048203	Nlgn2	216856	neuroligin 2 [Source:MGI Symbol;Acc:MGI:2681835]	4.24255	2.28409	2.55546	2.02028	1.98126	2.65542	0.659162
ENSMUSG00000072115	-0.602137	1.95874e-05	0.000357563	Ang	11727	angiogenin, ribonuclease, RNase A family, 5 [Source:MGI Symbol;Acc:MGI:88022]	14.0965	13.983	15.0962	11.3276	10.8339	11.7116	0.658778
ENSMUSG00000031840	-0.602662	0.000626299	0.00677825	Rab3a	19339	RAB3A, member RAS oncogene family [Source:MGI Symbol;Acc:MGI:97843]	12.0025	9.64734	11.9582	10.7549	8.93965	7.18027	0.658538
ENSMUSG00000029699	-0.602714	0.0051683	0.0363578	Ssc4d	109267	scavenger receptor cysteine rich family, 4 domains [Source:MGI Symbol;Acc:MGI:1924709]	1.83895	2.36194	1.73625	1.45488	1.36637	1.35499	0.658514
ENSMUSG00000021699	-0.60334	0.000201954	0.00261498	Pde4d	238871	phosphodiesterase 4D, cAMP specific [Source:MGI Symbol;Acc:MGI:99555]	2.57224	2.05704	2.15302	1.73619	1.93075	1.81895	0.658228
ENSMUSG00000035325	-0.605274	2.97722e-07	8.89849e-06	Sec31a	69162	Sec31 homolog A (S. cerevisiae) [Source:MGI Symbol;Acc:MGI:1916412]	336.893	340.043	332.318	290.714	282.997	270.63	0.657346
ENSMUSG00000078234	-0.605602	0.002423	0.0202567	Klhdc7a	242721	kelch domain containing 7A [Source:MGI Symbol;Acc:MGI:2444612]	0.240693	0.359309	0.360626	0.291172	0.207724	0.224941	0.657197
ENSMUSG00000024664	-0.607596	6.50524e-05	0.00100875	Fads3	60527	fatty acid desaturase 3 [Source:MGI Symbol;Acc:MGI:1928740]	4.70855	4.90897	4.34526	4.12737	3.27451	3.59263	0.656289
ENSMUSG00000024084	-0.608338	0.000486594	0.00547157	Qpct	70536	glutaminyl-peptide cyclotransferase (glutaminyl cyclase) [Source:MGI Symbol;Acc:MGI:1917786]	3.80924	4.26812	3.44781	3.59031	2.90646	2.38781	0.655952
ENSMUSG00000074971	-0.609208	0.000257749	0.00322522	Fibin	67606	fin bud initiation factor homolog (zebrafish) [Source:MGI Symbol;Acc:MGI:1914856]	1.86987	2.52471	2.0793	1.37368	1.73939	1.68972	0.655556
ENSMUSG00000022332	-0.609333	0.00169001	0.0151265	Khdrbs3	13992	KH domain containing, RNA binding, signal transduction associated 3 [Source:MGI Symbol;Acc:MGI:1313312]	1.53668	2.58053	2.69117	1.60775	1.87285	1.40325	0.6555
ENSMUSG00000092260	-0.611514	0.000786498	0.00815991	Zfp963	620419	zinc finger protein 963 [Source:MGI Symbol;Acc:MGI:4867078]	1.97922	3.06336	2.35146	1.80387	2.29868	2.31053	0.654509
ENSMUSG00000071604	-0.61383	0.000165321	0.00221266	Fam189a2	381217	family with sequence similarity 189, member A2 [Source:MGI Symbol;Acc:MGI:2685813]	2.42153	2.18028	2.98444	1.79939	1.86474	1.87468	0.65346
ENSMUSG00000028992	-0.616472	1.24401e-06	3.13365e-05	Nmnat1	66454	nicotinamide nucleotide adenylyltransferase 1 [Source:MGI Symbol;Acc:MGI:1913704]	10.5664	11.8109	11.0974	8.40152	9.7141	8.92947	0.652264
ENSMUSG00000053192	-0.617269	0.00352328	0.0270807	Mllt11	56772	myeloid/lymphoid or mixed-lineage leukemia; translocated to, 11 [Source:MGI Symbol;Acc:MGI:1929671]	12.0502	9.71646	14.3853	6.98411	11.6239	9.18456	0.651904
ENSMUSG00000003814	-0.618017	0.000142199	0.00195223	Calr	12317	calreticulin [Source:MGI Symbol;Acc:MGI:88252]	364.867	357.99	390.237	335.19	304.566	343.98	0.651566
ENSMUSG00000040722	-0.619436	1.12542e-07	3.75259e-06	Scamp5	56807	secretory carrier membrane protein 5 [Source:MGI Symbol;Acc:MGI:1928948]	69.396	68.181	74.9809	48.7432	54.1267	46.1666	0.650925
ENSMUSG00000052675	-0.619712	0.00600725	0.041131	Zfp112	57745	zinc finger protein 112 [Source:MGI Symbol;Acc:MGI:1929115]	0.936216	1.01489	0.574287	0.668829	0.485383	0.703317	0.650801
ENSMUSG00000051346	-0.620939	2.06295e-05	0.000372598	Spryd4	66701	SPRY domain containing 4 [Source:MGI Symbol;Acc:MGI:1913951]	10.2838	11.7432	10.5696	7.88317	7.71187	9.63696	0.650248
ENSMUSG00000044337	-0.622056	3.21155e-05	0.000546484	Ackr3	12778	atypical chemokine receptor 3 [Source:MGI Symbol;Acc:MGI:109562]	2.59812	3.13187	2.87744	2.16902	2.58614	1.97169	0.649744
ENSMUSG00000048440	-0.622558	2.01776e-08	8.02721e-07	Cyp4f16	70101	cytochrome P450, family 4, subfamily f, polypeptide 16 [Source:MGI Symbol;Acc:MGI:1917351]	260.555	256.805	273.625	191.872	177.997	196.828	0.649518
ENSMUSG00000013150	-0.623318	9.53752e-06	0.000190701	Gfod2	70575	glucose-fructose oxidoreductase domain containing 2 [Source:MGI Symbol;Acc:MGI:1917825]	5.1203	5.36153	4.78782	4.23668	3.57451	3.57394	0.649176
ENSMUSG00000074519	-0.624261	0.00391585	0.0292978	Zfp971	626848	zinc finger protein 971 [Source:MGI Symbol;Acc:MGI:1261426]	2.53118	2.77603	3.58348	2.49058	2.99318	1.62032	0.648752
ENSMUSG00000056131	-0.626109	2.15163e-07	6.67296e-06	Pgm3	109785	phosphoglucomutase 3 [Source:MGI Symbol;Acc:MGI:97566]	15.4326	16.4467	14.89	12.0042	11.0445	11.6865	0.647921
ENSMUSG00000023266	-0.62735	0.000395606	0.00462422	Frs3	107971	fibroblast growth factor receptor substrate 3 [Source:MGI Symbol;Acc:MGI:2135965]	2.97755	3.90175	4.03241	3.32683	2.79846	2.03814	0.647365
ENSMUSG00000027879	-0.628814	1.65829e-08	6.76031e-07	Sec22b	20333	SEC22 homolog B, vesicle trafficking protein [Source:MGI Symbol;Acc:MGI:1338759]	112.564	116.529	114.168	87.6952	88.8398	83.4575	0.646708
ENSMUSG00000036752	-0.628834	0.000105339	0.00149667	Tubb4b	227613	tubulin, beta 4B class IVB [Source:MGI Symbol;Acc:MGI:1915472]	485.151	485.936	498.665	436.298	457.383	464.385	0.646699
ENSMUSG00000048782	-0.631847	0.00526009	0.0368686	Insc	233752	INSC spindle orientation adaptor protein [Source:MGI Symbol;Acc:MGI:1917942]	4.16965	2.29944	2.27377	2.10871	2.16904	2.16916	0.64535
ENSMUSG00000040390	-0.631862	0.00220518	0.0187481	Map3k10	269881	mitogen-activated protein kinase kinase kinase 10 [Source:MGI Symbol;Acc:MGI:1346879]	6.54841	8.08593	6.621	6.28989	3.86581	6.25059	0.645343
ENSMUSG00000030168	-0.632596	5.33932e-09	2.4014e-07	Adipor2	68465	adiponectin receptor 2 [Source:MGI Symbol;Acc:MGI:93830]	104.528	112.883	117.627	68.4297	68.5423	69.4969	0.645015
ENSMUSG00000023341	-0.633175	4.56568e-06	9.8641e-05	Mx2		MX dynamin-like GTPase 2 [Source:MGI Symbol;Acc:MGI:97244]	4.14092	4.78079	5.04434	3.48416	3.44247	3.39692	0.644756
ENSMUSG00000032458	-0.634775	7.13052e-09	3.10433e-07	Copb2	50797	coatomer protein complex, subunit beta 2 (beta prime) [Source:MGI Symbol;Acc:MGI:1354962]	128.163	138.461	127.267	121.272	121.016	113.99	0.644041
ENSMUSG00000020576	-0.634854	3.19533e-06	7.2462e-05	Nbas	71169	neuroblastoma amplified sequence [Source:MGI Symbol;Acc:MGI:1918419]	16.2836	16.5394	16.7238	12.3589	10.3669	12.8198	0.644006
ENSMUSG00000009633	-0.635019	0.00117015	0.0113255	G0s2	14373	G0/G1 switch gene 2 [Source:MGI Symbol;Acc:MGI:1316737]	9.16228	9.41147	7.05869	5.49176	5.98717	6.97177	0.643932
ENSMUSG00000039206	-0.635068	3.52988e-05	0.000595384	Daglb	231871	diacylglycerol lipase, beta [Source:MGI Symbol;Acc:MGI:2442032]	6.02727	6.53784	6.11986	4.78794	3.86898	5.18076	0.64391
ENSMUSG00000030399	-0.63659	5.95012e-06	0.000124135	Ckm	12715	creatine kinase, muscle [Source:MGI Symbol;Acc:MGI:88413]	16.6336	15.7657	14.3584	12.111	12.8634	11.7119	0.643232
ENSMUSG00000066258	-0.638329	0.000300917	0.00367373	Trim12a	76681	tripartite motif-containing 12A [Source:MGI Symbol;Acc:MGI:1923931]	95.7265	76.3898	87.9944	70.5416	70.2755	70.4245	0.642457
ENSMUSG00000031725	-0.638383	9.12563e-09	3.86785e-07	Ces1f	234564	carboxylesterase 1F [Source:MGI Symbol;Acc:MGI:2142687]	118.918	128.864	128.062	93.4344	98.2969	92.6551	0.642433
ENSMUSG00000040624	-0.638628	0.00141905	0.0131288	Plekhg1	213783	pleckstrin homology domain containing, family G (with RhoGef domain) member 1 [Source:MGI Symbol;Acc:MGI:2676551]	1.02537	1.6422	1.12209	1.20658	0.930621	0.896714	0.642324
ENSMUSG00000036427	-0.63901	6.14367e-05	0.000959128	Gpi1	14751	glucose-6-phosphate isomerase 1 [Source:MGI Symbol;Acc:MGI:95797]	467.082	414.448	435.793	417.211	385.334	397.601	0.642153
ENSMUSG00000021234	-0.640788	0.00763321	0.0489516	Fam161b	217705	family with sequence similarity 161, member B [Source:MGI Symbol;Acc:MGI:2443027]	0.55303	0.659501	0.9533	0.386846	0.575412	0.781027	0.641362
ENSMUSG00000040724	-0.641776	0.00153981	0.013999	Kcna2	16490	potassium voltage-gated channel, shaker-related subfamily, member 2 [Source:MGI Symbol;Acc:MGI:96659]	0.524326	0.885309	1.00597	0.597587	0.67209	0.617961	0.640924
ENSMUSG00000053916	-0.643013	2.95446e-05	0.000507226	Nanp	67311	N-acetylneuraminic acid phosphatase [Source:MGI Symbol;Acc:MGI:1914561]	14.6758	16.8696	13.4757	12.314	9.72477	12.3606	0.640374
ENSMUSG00000020921	-0.644186	1.79906e-05	0.000332092	Tmem101	76547	transmembrane protein 101 [Source:MGI Symbol;Acc:MGI:1923797]	10.5974	10.964	11.6851	8.33076	7.39786	10.0601	0.639854
ENSMUSG00000041801	-0.646154	6.20209e-05	0.000966939	Phlda3	27280	pleckstrin homology like domain, family A, member 3 [Source:MGI Symbol;Acc:MGI:1351485]	9.12598	10.8742	10.677	7.30501	8.2338	6.1628	0.638981
ENSMUSG00000051041	-0.646298	0.00469045	0.033702	Olfml1	244198	olfactomedin-like 1 [Source:MGI Symbol;Acc:MGI:2679264]	1.03805	1.31382	1.11132	0.526089	0.918355	0.705511	0.638918
ENSMUSG00000051359	-0.647002	0.000240403	0.00302457	Ncald	52589	neurocalcin delta [Source:MGI Symbol;Acc:MGI:1196326]	6.11625	7.55279	7.27475	5.96364	5.08233	3.79336	0.638606
ENSMUSG00000026442	-0.647583	0.00637461	0.0427829	Nfasc	269116	neurofascin [Source:MGI Symbol;Acc:MGI:104753]	0.708812	0.627574	0.410091	0.315083	0.536282	0.391801	0.638349
ENSMUSG00000026740	-0.648068	2.69765e-05	0.000468717	Dnajc1	13418	DnaJ heat shock protein family (Hsp40) member C1 [Source:MGI Symbol;Acc:MGI:103268]	5.66087	5.34786	6.08094	3.94683	5.21082	3.70449	0.638134
ENSMUSG00000029130	-0.649038	0.000222044	0.00283063	Rnf32	56874	ring finger protein 32 [Source:MGI Symbol;Acc:MGI:1861747]	2.73096	4.30223	4.01261	3.27311	2.96261	2.97691	0.637705
ENSMUSG00000031343	-0.649457	0.00294474	0.0235927	Gabra3	14396	gamma-aminobutyric acid (GABA) A receptor, subunit alpha 3 [Source:MGI Symbol;Acc:MGI:95615]	1.25093	0.97538	0.716454	0.695585	0.61637	0.764194	0.63752
ENSMUSG00000033902	-0.653711	3.1663e-07	9.43918e-06	Mapkbp1	26390	mitogen-activated protein kinase binding protein 1 [Source:MGI Symbol;Acc:MGI:1347004]	4.02935	4.50212	4.68155	3.14107	2.8377	3.18046	0.635643
ENSMUSG00000022408	-0.65372	1.14211e-06	2.90232e-05	Fam83f	213956	family with sequence similarity 83, member F [Source:MGI Symbol;Acc:MGI:2146227]	9.44205	9.08578	9.51859	7.71706	5.94587	6.26837	0.635639
ENSMUSG00000032449	-0.657243	1.6939e-07	5.33205e-06	Slc25a36	192287	solute carrier family 25, member 36 [Source:MGI Symbol;Acc:MGI:1924909]	21.0188	25.1872	24.8739	18.5085	18.3196	19.3644	0.634089
ENSMUSG00000030672	-0.658793	0.000738701	0.00776174	Mylpf	17907	myosin light chain, phosphorylatable, fast skeletal muscle [Source:MGI Symbol;Acc:MGI:97273]	4.55648	4.86198	7.27436	4.34112	3.86557	4.30979	0.633408
ENSMUSG00000025867	-0.659429	5.88444e-07	1.63587e-05	Cplx2	12890	complexin 2 [Source:MGI Symbol;Acc:MGI:104726]	2.31506	2.50966	2.5088	1.86006	1.8204	1.95341	0.633129
ENSMUSG00000074890	-0.659599	4.06166e-05	0.000675208	Lcmt2	329504	leucine carboxyl methyltransferase 2 [Source:MGI Symbol;Acc:MGI:1353659]	5.60047	4.5182	4.15475	3.74362	3.33672	3.71338	0.633054
ENSMUSG00000073002	-0.661811	1.2588e-05	0.000244491	Vamp5	53620	vesicle-associated membrane protein 5 [Source:MGI Symbol;Acc:MGI:1858622]	39.7071	30.6132	33.2158	25.1207	26.7063	23.4766	0.632085
ENSMUSG00000037455	-0.662202	9.25586e-06	0.00018539	Slc18b1	76306	solute carrier family 18, subfamily B, member 1 [Source:MGI Symbol;Acc:MGI:1923556]	26.657	24.8995	21.6458	16.4125	16.3429	18.6957	0.631913
ENSMUSG00000015202	-0.66317	6.35592e-05	0.000986921	Cnksr3	215748	Cnksr family member 3 [Source:MGI Symbol;Acc:MGI:2674130]	6.96125	9.00881	7.27758	6.53583	4.84593	5.27579	0.631489
ENSMUSG00000023079	-0.665284	4.13688e-07	1.19918e-05	Gtf2ird1	57080	general transcription factor II I repeat domain-containing 1 [Source:MGI Symbol;Acc:MGI:1861942]	19.1103	21.5825	22.1025	16.0205	12.6614	13.9678	0.630565
ENSMUSG00000027374	-0.667525	7.20587e-05	0.00110257	Mrps5	77721	mitochondrial ribosomal protein S5 [Source:MGI Symbol;Acc:MGI:1924971]	26.1842	27.867	33.7025	23.7639	17.5073	22.8014	0.629586
ENSMUSG00000068205	-0.668703	0.000329192	0.0039479	Macrod2	72899	mono-ADP ribosylhydrolase 2 [Source:MGI Symbol;Acc:MGI:1920149]	3.75191	3.47602	3.01953	2.27868	2.56387	3.04901	0.629072
ENSMUSG00000022415	-0.669077	0.000290554	0.00357369	Syngr1	20972	synaptogyrin 1 [Source:MGI Symbol;Acc:MGI:1328323]	3.87345	3.79996	5.84718	3.08365	3.12229	3.59142	0.628909
ENSMUSG00000025470	-0.669162	0.000103844	0.00148274	Zfp511	69752	zinc finger protein 511 [Source:MGI Symbol;Acc:MGI:1917002]	11.3921	14.9694	10.6822	9.13117	9.46764	9.64776	0.628872
ENSMUSG00000056529	-0.669489	2.25274e-05	0.000401697	Ptafr	19204	platelet-activating factor receptor [Source:MGI Symbol;Acc:MGI:106066]	2.32716	2.41405	2.69786	1.9168	1.55864	2.06057	0.628729
ENSMUSG00000068959	-0.669823	0.00779522	0.0495532	Zfp619	70227	zinc finger protein 619 [Source:MGI Symbol;Acc:MGI:1917477]	0.280747	0.191613	0.177136	0.15476	0.152193	0.116077	0.628584
ENSMUSG00000075273	-0.670244	2.55913e-05	0.000448703	Ttc30b	72421	tetratricopeptide repeat domain 30B [Source:MGI Symbol;Acc:MGI:1919671]	1.83208	2.41083	2.21492	1.42044	1.59944	1.74446	0.6284
ENSMUSG00000046314	-0.671118	0.000172899	0.0022928	Stxbp6	217517	syntaxin binding protein 6 (amisyn) [Source:MGI Symbol;Acc:MGI:2384963]	1.11628	1.8153	1.68836	1.18394	1.3266	1.10303	0.62802
ENSMUSG00000023284	-0.671643	0.00427424	0.0314288	Zfp605	675812	zinc finger protein 605 [Source:MGI Symbol;Acc:MGI:2444933]	0.328111	0.496109	0.460503	0.331078	0.396895	0.310117	0.627792
ENSMUSG00000022420	-0.671769	1.39862e-06	3.48508e-05	Dnal4	54152	dynein, axonemal, light chain 4 [Source:MGI Symbol;Acc:MGI:1859217]	12.0392	12.8319	11.0135	9.89454	8.22379	8.73631	0.627736
ENSMUSG00000039542	-0.67308	1.40231e-05	0.000268744	Ncam1	17967	neural cell adhesion molecule 1 [Source:MGI Symbol;Acc:MGI:97281]	1.15217	1.36095	1.32302	1.09566	0.839386	0.91309	0.627166
ENSMUSG00000044968	-0.674935	7.90436e-05	0.00119362	Napepld	242864	N-acyl phosphatidylethanolamine phospholipase D [Source:MGI Symbol;Acc:MGI:2140885]	1.53892	1.6483	1.6211	1.245	1.10223	1.59293	0.62636
ENSMUSG00000038323	-0.675746	0.00380998	0.0286928	1700066M21Rik	73467	RIKEN cDNA 1700066M21 gene [Source:MGI Symbol;Acc:MGI:1920717]	1.47524	2.65976	1.58163	1.51887	1.80422	1.1523	0.626008
ENSMUSG00000021413	-0.676498	1.046e-06	2.70984e-05	Prpf4b	19134	pre-mRNA processing factor 4B [Source:MGI Symbol;Acc:MGI:109584]	24.965	24.9945	29.3059	20.2747	22.6536	20.4489	0.625682
ENSMUSG00000029408	-0.678808	1.59449e-07	5.08168e-06	Abcb9	56325	ATP-binding cassette, sub-family B (MDR/TAP), member 9 [Source:MGI Symbol;Acc:MGI:1861729]	10.6852	11.8386	11.5088	8.24783	6.92234	7.99396	0.624681
ENSMUSG00000030246	-0.679786	9.22644e-07	2.41373e-05	Ldhb	16832	lactate dehydrogenase B [Source:MGI Symbol;Acc:MGI:96763]	22.9504	21.7459	19.7285	15.9732	16.8937	14.4427	0.624258
ENSMUSG00000034842	-0.68074	0.00216978	0.0185154	Art3	109979	ADP-ribosyltransferase 3 [Source:MGI Symbol;Acc:MGI:1202729]	15.7188	14.1164	9.66125	12.5597	9.48996	7.95833	0.623845
ENSMUSG00000074264	-0.680991	0.00203081	0.0176162	Amy1	11722	amylase 1, salivary [Source:MGI Symbol;Acc:MGI:88019]	2.58936	2.48727	1.835	1.75323	2.27927	1.16007	0.623737
ENSMUSG00000032757	-0.681001	5.92686e-07	1.64371e-05	Bet1	12068	Bet1 golgi vesicular membrane trafficking protein [Source:MGI Symbol;Acc:MGI:1343104]	54.1222	69.0484	57.5456	38.4367	49.8803	41.5342	0.623732
ENSMUSG00000042505	-0.681098	1.42749e-05	0.000272213	Sdhaf3	71238	succinate dehydrogenase complex assembly factor 3 [Source:MGI Symbol;Acc:MGI:1913288]	1.61738	2.07848	2.0275	1.46565	1.33788	1.62837	0.62369
ENSMUSG00000054252	-0.681446	0.000134822	0.00186474	Fgfr3	14184	fibroblast growth factor receptor 3 [Source:MGI Symbol;Acc:MGI:95524]	3.38321	4.09747	4.17769	2.92906	3.13444	2.11355	0.62354
ENSMUSG00000025648	-0.682774	8.6966e-10	4.47914e-08	Pfkfb4	270198	6-phosphofructo-2-kinase/fructose-2,6-biphosphatase 4 [Source:MGI Symbol;Acc:MGI:2687284]	54.668	53.6217	59.3946	38.7845	36.4179	37.5548	0.622966
ENSMUSG00000015981	-0.683727	2.20565e-05	0.000395747	Stk32c	57740	serine/threonine kinase 32C [Source:MGI Symbol;Acc:MGI:2385336]	4.02289	3.50579	3.69488	2.35646	3.03342	2.82604	0.622555
ENSMUSG00000031024	-0.685041	1.92951e-05	0.000353345	Denn2b	76954	DENN domain containing 2B [Source:MGI Symbol;Acc:MGI:108517]	10.8821	12.008	10.9052	8.89677	6.05015	8.03474	0.621988
ENSMUSG00000039347	-0.685277	1.83012e-05	0.000336748	Atp6v0e2	76252	ATPase, H+ transporting, lysosomal V0 subunit E2 [Source:MGI Symbol;Acc:MGI:1923502]	15.6571	11.8819	15.7415	11.8868	9.28692	10.5308	0.621887
ENSMUSG00000030257	-0.685739	0.00143602	0.0132327	Srgap3	259302	SLIT-ROBO Rho GTPase activating protein 3 [Source:MGI Symbol;Acc:MGI:2152938]	0.655142	0.424857	0.626819	0.524524	0.360585	0.337342	0.621687
ENSMUSG00000024747	-0.686867	1.18077e-07	3.92579e-06	Aldh1a7	26358	aldehyde dehydrogenase family 1, subfamily A7 [Source:MGI Symbol;Acc:MGI:1347050]	18.7584	20.9174	17.6646	12.9763	11.6369	12.9174	0.621201
ENSMUSG00000074826	-0.686934	0.00183437	0.0162418	Gm10767	100038538	predicted gene 10767 [Source:MGI Symbol;Acc:MGI:3642136]	1.23108	1.11368	0.884396	0.799758	0.709605	0.733903	0.621173
ENSMUSG00000062040	-0.687056	0.000957465	0.00960545	Zfp27	22689	zinc finger protein 27 [Source:MGI Symbol;Acc:MGI:99174]	1.51361	2.17506	1.45113	1.32381	1.72108	1.20586	0.62112
ENSMUSG00000048833	-0.687506	3.67993e-08	1.36075e-06	Slc39a9	328133	solute carrier family 39 (zinc transporter), member 9 [Source:MGI Symbol;Acc:MGI:1914820]	38.2883	45.9342	44.7649	31.7075	32.8941	31.5414	0.620926
ENSMUSG00000029089	-0.687961	0.00747257	0.048203	5730480H06Rik	70592	RIKEN cDNA 5730480H06 gene [Source:MGI Symbol;Acc:MGI:1917842]	12.1042	9.18527	6.40696	7.91544	8.20345	4.71271	0.620731
ENSMUSG00000001313	-0.688404	4.1972e-07	1.21361e-05	Rnd2		Rho family GTPase 2 [Source:MGI Symbol;Acc:MGI:1338755]	20.4261	18.4622	17.7577	14.6225	12.2256	12.842	0.62054
ENSMUSG00000070803	-0.690549	0.000344439	0.00410516	Cited4	56222	Cbp/p300-interacting transactivator, with Glu/Asp-rich carboxy-terminal domain, 4 [Source:MGI Symbol;Acc:MGI:1861694]	7.46198	5.85509	5.64996	5.41576	2.82079	4.63851	0.619618
ENSMUSG00000060935	-0.690813	2.26067e-08	8.82025e-07	Tmem263	103266	transmembrane protein 263 [Source:MGI Symbol;Acc:MGI:2143652]	18.6214	23.1329	19.3555	16.2563	15.4995	14.4172	0.619504
ENSMUSG00000046380	-0.690854	0.00153638	0.0139789	Jrk	16469	jerky [Source:MGI Symbol;Acc:MGI:106214]	0.559267	0.672688	0.763746	0.458297	0.342554	0.653903	0.619487
ENSMUSG00000029373	-0.693069	0.00148385	0.0136299	Pf4	56744	platelet factor 4 [Source:MGI Symbol;Acc:MGI:1888711]	8.49105	7.31941	6.90267	6.72716	3.39692	4.90267	0.618536
ENSMUSG00000036585	-0.694029	2.66496e-06	6.19871e-05	Fgf1	14164	fibroblast growth factor 1 [Source:MGI Symbol;Acc:MGI:95515]	2.38255	2.70248	2.7744	2.23458	2.05128	1.8255	0.618125
ENSMUSG00000023912	-0.695213	0.00314404	0.0247033	Slc25a27	74011	solute carrier family 25, member 27 [Source:MGI Symbol;Acc:MGI:1921261]	0.506612	0.720889	0.939773	0.436375	0.420022	0.670313	0.617618
ENSMUSG00000000253	-0.695887	6.54716e-05	0.00101389	Gmpr	66355	guanosine monophosphate reductase [Source:MGI Symbol;Acc:MGI:1913605]	4.61489	3.39752	4.01186	2.64175	2.97568	2.71914	0.61733
ENSMUSG00000026839	-0.695951	0.000772361	0.00807863	Upp2	76654	uridine phosphorylase 2 [Source:MGI Symbol;Acc:MGI:1923904]	7.38938	5.8127	8.09592	6.1344	5.53112	3.31851	0.617302
ENSMUSG00000026799	-0.696175	1.73083e-06	4.19507e-05	Med27	68975	mediator complex subunit 27 [Source:MGI Symbol;Acc:MGI:1916225]	21.8072	18.567	19.3511	15.5171	15.7052	12.7479	0.617206
ENSMUSG00000028289	-0.699943	0.00232736	0.0195893	Epha7	13841	Eph receptor A7 [Source:MGI Symbol;Acc:MGI:95276]	0.214673	0.368069	0.35519	0.300866	0.170227	0.239737	0.615596
ENSMUSG00000026858	-0.700911	4.86503e-08	1.7595e-06	Miga2	108958	mitoguardin 2 [Source:MGI Symbol;Acc:MGI:1922035]	29.4501	33.0791	31.8868	17.3109	19.5907	21.1627	0.615184
ENSMUSG00000032602	-0.702635	2.58879e-10	1.41549e-08	Slc25a20	57279	solute carrier family 25 (mitochondrial carnitine/acylcarnitine translocase), member 20 [Source:MGI Symbol;Acc:MGI:1928738]	45.5565	48.4421	46.3158	29.8801	29.5295	29.9926	0.614449
ENSMUSG00000002781	-0.703277	2.64414e-06	6.16272e-05	Tmem143	70209	transmembrane protein 143 [Source:MGI Symbol;Acc:MGI:1917459]	15.1138	15.3802	17.5185	12.0438	9.68029	12.983	0.614176
ENSMUSG00000042978	-0.703666	2.23877e-08	8.81527e-07	Sbk1	104175	SH3-binding kinase 1 [Source:MGI Symbol;Acc:MGI:2135937]	8.3985	9.22811	10.5541	6.62059	6.36485	5.96551	0.61401
ENSMUSG00000054690	-0.705565	1.72397e-06	4.18724e-05	Emcn	59308	endomucin [Source:MGI Symbol;Acc:MGI:1891716]	6.33035	6.24623	6.1793	5.01446	4.51869	4.6493	0.613202
ENSMUSG00000030643	-0.706759	1.31345e-07	4.29273e-06	Rab30	75985	RAB30, member RAS oncogene family [Source:MGI Symbol;Acc:MGI:1923235]	33.4781	32.2152	32.9893	21.8019	24.6213	24.8981	0.612695
ENSMUSG00000014245	-0.707546	6.63962e-07	1.80663e-05	Pigl	327942	phosphatidylinositol glycan anchor biosynthesis, class L [Source:MGI Symbol;Acc:MGI:2681271]	3.86264	4.34066	4.10152	3.05389	3.19032	2.82958	0.612361
ENSMUSG00000028639	-0.707959	8.00199e-10	4.13986e-08	Ybx1	22608	Y box protein 1 [Source:MGI Symbol;Acc:MGI:99146]	457.449	501.198	486.769	445.797	458.462	438.941	0.612186
ENSMUSG00000024206	-0.709401	0.00257837	0.0212628	Rfx2	19725	regulatory factor X, 2 (influences HLA class II expression) [Source:MGI Symbol;Acc:MGI:106583]	2.45547	2.39687	3.09002	2.73764	1.30553	1.35004	0.611574
ENSMUSG00000031723	-0.709628	4.08181e-07	1.18831e-05	Txnl4b	234723	thioredoxin-like 4B [Source:MGI Symbol;Acc:MGI:2443724]	6.30265	6.95605	5.8776	4.78491	4.7701	4.4966	0.611478
ENSMUSG00000029605	-0.712146	0.000104601	0.00148802	Oas1b	23961	2'-5' oligoadenylate synthetase 1B [Source:MGI Symbol;Acc:MGI:97430]	9.05288	8.04233	10.5788	6.7525	5.50041	8.32925	0.610412
ENSMUSG00000031748	-0.714662	2.24369e-06	5.33721e-05	Gnao1	14681	guanine nucleotide binding protein, alpha O [Source:MGI Symbol;Acc:MGI:95775]	5.97493	7.23075	7.59324	4.4697	4.7691	5.81619	0.609348
ENSMUSG00000021559	-0.714887	6.81565e-05	0.00104843	Dapk1	69635	death associated protein kinase 1 [Source:MGI Symbol;Acc:MGI:1916885]	1.19783	1.57356	1.47025	1.10777	0.779015	1.20476	0.609253
ENSMUSG00000002006	-0.71732	0.000415285	0.00481521	Pdzd4	245469	PDZ domain containing 4 [Source:MGI Symbol;Acc:MGI:2443483]	1.01922	0.721442	0.980369	0.499444	0.76646	0.63377	0.608226
ENSMUSG00000025226	-0.718125	9.71753e-06	0.000193629	Fbxl15	68431	F-box and leucine-rich repeat protein 15 [Source:MGI Symbol;Acc:MGI:1915681]	24.2517	20.6744	19.9182	16.3665	12.1049	16.1942	0.607887
ENSMUSG00000026575	-0.719709	5.78982e-07	1.61736e-05	Nme7	171567	NME/NM23 family member 7 [Source:MGI Symbol;Acc:MGI:2449121]	11.3269	13.19	11.5555	6.8772	9.40902	8.65353	0.60722
ENSMUSG00000056486	-0.720977	0.000342892	0.00409518	Chn1	108699	chimerin 1 [Source:MGI Symbol;Acc:MGI:1915674]	1.93212	3.43932	3.36827	2.3359	2.10083	2.27965	0.606687
ENSMUSG00000050777	-0.721024	5.85242e-09	2.58695e-07	Tmem37	170706	transmembrane protein 37 [Source:MGI Symbol;Acc:MGI:2157899]	47.0442	39.1289	47.8932	28.2995	30.1792	27.5364	0.606667
ENSMUSG00000022793	-0.725732	3.60717e-06	8.00307e-05	B4galt4	56375	UDP-Gal:betaGlcNAc beta 1,4-galactosyltransferase, polypeptide 4 [Source:MGI Symbol;Acc:MGI:1928387]	20.9711	17.448	17.017	14.3768	13.2829	12.1012	0.60469
ENSMUSG00000005980	-0.728579	2.1619e-10	1.20492e-08	Dnase1	13419	deoxyribonuclease I [Source:MGI Symbol;Acc:MGI:103157]	491.345	470.712	478.59	430.482	416.312	430.572	0.603498
ENSMUSG00000034584	-0.72913	0.000805532	0.00830634	Exph5	320051	exophilin 5 [Source:MGI Symbol;Acc:MGI:2443248]	0.954609	1.65261	2.03582	1.1191	1.20668	1.00713	0.603268
ENSMUSG00000062373	-0.729876	4.30655e-05	0.000708769	Tmem65	74868	transmembrane protein 65 [Source:MGI Symbol;Acc:MGI:1922118]	3.85387	3.82951	4.48643	3.61049	2.78943	2.476	0.602956
ENSMUSG00000027298	-0.730915	5.80416e-07	1.61745e-05	Tyro3	22174	TYRO3 protein tyrosine kinase 3 [Source:MGI Symbol;Acc:MGI:104294]	2.63119	3.06991	2.80863	2.02958	1.9708	1.80919	0.602522
ENSMUSG00000031906	-0.732056	3.05807e-08	1.15675e-06	Smpd3	58994	sphingomyelin phosphodiesterase 3, neutral [Source:MGI Symbol;Acc:MGI:1927578]	26.5239	26.4889	30.2059	18.3438	20.5179	19.5048	0.602045
ENSMUSG00000038248	-0.733494	5.66882e-05	0.000895906	Sobp	109205	sine oculis binding protein [Source:MGI Symbol;Acc:MGI:1924427]	0.578381	0.774729	0.858588	0.42171	0.509436	0.494315	0.601446
ENSMUSG00000019979	-0.737503	1.29854e-05	0.000250522	Apaf1	11783	apoptotic peptidase activating factor 1 [Source:MGI Symbol;Acc:MGI:1306796]	29.1681	30.4938	30.1904	25.7557	21.7208	16.5254	0.599776
ENSMUSG00000033389	-0.741297	0.00188949	0.0165541	Arhgap44	216831	Rho GTPase activating protein 44 [Source:MGI Symbol;Acc:MGI:2144423]	0.532857	0.847673	1.19675	0.554708	0.749307	0.51725	0.598201
ENSMUSG00000114470	-0.743551	0.00384007	0.0288806	Gm49395		predicted gene, 49395 [Source:MGI Symbol;Acc:MGI:6121627]	4.56816	11.1901	7.61898	5.61476	4.71576	6.89969	0.597268
ENSMUSG00000078300	-0.744909	0.00412104	0.0305175	Gm2606		predicted pseudogene 2606 [Source:MGI Symbol;Acc:MGI:3780774]	1.26404	2.26417	2.59077	1.30831	0.349323	1.81487	0.596706
ENSMUSG00000042647	-0.748493	2.51926e-06	5.90747e-05	Acad12	338350	acyl-Coenzyme A dehydrogenase family, member 12 [Source:MGI Symbol;Acc:MGI:2443320]	4.0483	3.59986	3.88619	2.70241	2.43569	3.17325	0.595225
ENSMUSG00000032348	-0.750149	7.73521e-09	3.32989e-07	Gsta4	14860	glutathione S-transferase, alpha 4 [Source:MGI Symbol;Acc:MGI:1309515]	58.0368	56.537	49.2485	36.9343	33.6067	33.806	0.594542
ENSMUSG00000026748	-0.750997	7.34868e-05	0.00112294	Plxdc2	67448	plexin domain containing 2 [Source:MGI Symbol;Acc:MGI:1914698]	1.66874	1.32348	1.56254	1.11789	1.40385	1.05813	0.594193
ENSMUSG00000018740	-0.753895	4.70545e-06	0.000100718	Slc25a35	71998	solute carrier family 25, member 35 [Source:MGI Symbol;Acc:MGI:1919248]	5.42714	4.18752	5.27384	3.24443	3.79975	3.55951	0.593
ENSMUSG00000034796	-0.754181	0.00291043	0.0233828	Cpne7	102278	copine VII [Source:MGI Symbol;Acc:MGI:2142747]	0.561035	0.599686	0.718637	0.226586	0.481109	0.577926	0.592883
ENSMUSG00000067279	-0.754309	0.00605158	0.0413119	Ppp1r3c	53412	protein phosphatase 1, regulatory subunit 3C [Source:MGI Symbol;Acc:MGI:1858229]	1.44337	1.45257	1.80812	1.79606	0.701714	1.00513	0.59283
ENSMUSG00000053310	-0.756318	1.28359e-05	0.000248469	Nrgn	64011	neurogranin [Source:MGI Symbol;Acc:MGI:1927184]	4.10218	3.53272	3.44116	2.94781	2.47409	2.17234	0.592005
ENSMUSG00000068246	-0.757067	6.505e-08	2.26732e-06	Apol9b	71898	apolipoprotein L 9b [Source:MGI Symbol;Acc:MGI:1919148]	22.9579	23.9498	28.9647	16.7182	13.7597	17.369	0.591698
ENSMUSG00000022098	-0.760412	1.07857e-06	2.77756e-05	Bmp1	12153	bone morphogenetic protein 1 [Source:MGI Symbol;Acc:MGI:88176]	8.40973	7.10837	8.56936	5.90912	4.52341	5.33654	0.590328
ENSMUSG00000036225	-0.760494	0.00381012	0.0286928	Kctd1	106931	potassium channel tetramerisation domain containing 1 [Source:MGI Symbol;Acc:MGI:1918269]	1.46149	0.720479	1.04238	0.696584	0.532045	0.932621	0.590294
ENSMUSG00000055116	-0.760813	1.60598e-07	5.10418e-06	Arntl	11865	aryl hydrocarbon receptor nuclear translocator-like [Source:MGI Symbol;Acc:MGI:1096381]	4.51664	4.32619	4.0091	2.82342	3.1521	2.53359	0.590164
ENSMUSG00000024376	-0.76118	0.00177123	0.0157797	Epb41l4a	13824	erythrocyte membrane protein band 4.1 like 4a [Source:MGI Symbol;Acc:MGI:103007]	0.878662	0.634385	0.560365	0.465824	0.517735	0.312194	0.590014
ENSMUSG00000024018	-0.761969	0.000780545	0.00812739	Ccdc167	68597	coiled-coil domain containing 167 [Source:MGI Symbol;Acc:MGI:1915847]	11.1225	8.07862	8.43508	5.80237	5.04954	8.71761	0.589691
ENSMUSG00000037921	-0.762194	1.46858e-10	8.38762e-09	Ddx60	234311	DExD/H box helicase 60 [Source:MGI Symbol;Acc:MGI:2384570]	15.2901	18.5247	16.3595	13.4046	13.9444	11.5773	0.589599
ENSMUSG00000001334	-0.762486	0.000545086	0.00604097	Fndc5	384061	fibronectin type III domain containing 5 [Source:MGI Symbol;Acc:MGI:1917614]	0.79189	0.917822	0.554038	0.592067	0.535381	0.534905	0.58948
ENSMUSG00000037379	-0.763859	5.23197e-07	1.48308e-05	Spon2	100689	spondin 2, extracellular matrix protein [Source:MGI Symbol;Acc:MGI:1923724]	6.10617	7.03581	5.85873	5.34555	4.46371	4.325	0.588919
ENSMUSG00000026864	-0.765571	2.24564e-09	1.08402e-07	Hspa5	14828	heat shock protein 5 [Source:MGI Symbol;Acc:MGI:95835]	271.808	281.021	271.326	243.864	257.442	249.887	0.58822
ENSMUSG00000030382	-0.766132	0.0078221	0.0496212	Slc27a5	26459	solute carrier family 27 (fatty acid transporter), member 5 [Source:MGI Symbol;Acc:MGI:1347100]	0.796526	0.399024	0.87674	0.404401	0.268325	0.516459	0.587992
ENSMUSG00000034258	-0.768885	7.251e-07	1.94546e-05	Flvcr2	217721	feline leukemia virus subgroup C cellular receptor 2 [Source:MGI Symbol;Acc:MGI:2384974]	2.39208	2.27962	2.43992	1.47061	1.82154	1.48114	0.586871
ENSMUSG00000052776	-0.769338	3.30959e-12	2.33684e-10	Oas1a	246730	2'-5' oligoadenylate synthetase 1A [Source:MGI Symbol;Acc:MGI:2180860]	97.2123	98.2659	99.9156	64.6834	69.5385	66.9353	0.586687
ENSMUSG00000025326	-0.770692	3.32737e-06	7.45395e-05	Ube3a	22215	ubiquitin protein ligase E3A [Source:MGI Symbol;Acc:MGI:105098]	10.2519	13.6119	9.15358	8.58501	8.29395	8.03859	0.586136
ENSMUSG00000044551	-0.770943	0.00102032	0.0100782	9930012K11Rik	268759	RIKEN cDNA 9930012K11 gene [Source:MGI Symbol;Acc:MGI:2145726]	1.38692	2.29364	1.438	0.966126	1.63478	1.05443	0.586034
ENSMUSG00000038074	-0.77465	0.00115362	0.011222	Fkbp14	231997	FK506 binding protein 14 [Source:MGI Symbol;Acc:MGI:2387639]	1.79991	1.78927	1.68077	1.6895	1.15491	0.616784	0.58453
ENSMUSG00000038740	-0.775691	4.34375e-06	9.41989e-05	Mvb12b	72543	multivesicular body subunit 12B [Source:MGI Symbol;Acc:MGI:1919793]	2.69264	2.38173	3.32801	1.84407	2.32822	1.78159	0.584109
ENSMUSG00000050821	-0.776981	0.00165131	0.0148258	Fam131a	78408	family with sequence similarity 131, member A [Source:MGI Symbol;Acc:MGI:1925658]	2.15715	1.58011	1.86408	1.31471	0.566382	1.63222	0.583587
ENSMUSG00000027200	-0.779167	1.31536e-09	6.59795e-08	Sema6d	214968	sema domain, transmembrane domain (TM), and cytoplasmic domain, (semaphorin) 6D [Source:MGI Symbol;Acc:MGI:2387661]	5.90355	7.15673	6.90965	4.39834	4.44182	4.8556	0.582703
ENSMUSG00000040841	-0.779612	2.7083e-06	6.27422e-05	Six5	20475	sine oculis-related homeobox 5 [Source:MGI Symbol;Acc:MGI:106220]	3.6729	3.4909	4.79895	2.3157	2.65448	2.95178	0.582523
ENSMUSG00000030352	-0.780598	5.26603e-06	0.000111476	Tspan9	109246	tetraspanin 9 [Source:MGI Symbol;Acc:MGI:1924558]	7.00388	5.90357	8.96376	5.33112	5.2185	4.78853	0.582125
ENSMUSG00000031883	-0.781621	0.00129956	0.0122994	Car7	12354	carbonic anhydrase 7 [Source:MGI Symbol;Acc:MGI:103100]	1.01841	1.28154	0.767836	0.789674	0.589477	0.831811	0.581713
ENSMUSG00000020331	-0.782148	6.77428e-08	2.34699e-06	Hcn2	15166	hyperpolarization-activated, cyclic nucleotide-gated K+ 2 [Source:MGI Symbol;Acc:MGI:1298210]	2.99431	2.90346	3.13648	1.90994	2.10482	2.09545	0.5815
ENSMUSG00000025348	-0.782401	0.000370439	0.00436543	Itga7	16404	integrin alpha 7 [Source:MGI Symbol;Acc:MGI:102700]	4.27703	2.86772	2.53142	2.27059	2.52546	1.89835	0.581398
ENSMUSG00000022615	-0.785587	5.46712e-09	2.44474e-07	Tymp		thymidine phosphorylase [Source:MGI Symbol;Acc:MGI:1920212]	11.3279	13.3202	12.197	7.75454	8.30305	7.75332	0.580116
ENSMUSG00000039114	-0.789751	0.00330242	0.0257433	Nrn1	68404	neuritin 1 [Source:MGI Symbol;Acc:MGI:1915654]	0.892632	0.773365	0.546392	0.648531	0.528274	0.161104	0.578444
ENSMUSG00000050503	-0.79236	7.04887e-08	2.42755e-06	Fbxl22	74165	F-box and leucine-rich repeat protein 22 [Source:MGI Symbol;Acc:MGI:1921415]	4.68292	3.96856	4.40292	3.19473	3.26241	2.70535	0.577399
ENSMUSG00000031980	-0.792768	0.000156543	0.00210986	Agt	11606	angiotensinogen (serpin peptidase inhibitor, clade A, member 8) [Source:MGI Symbol;Acc:MGI:87963]	2.40947	1.48732	1.7689	1.07837	1.29821	1.51295	0.577236
ENSMUSG00000030610	-0.792997	1.26086e-06	3.16918e-05	Det1	76375	de-etiolated homolog 1 (Arabidopsis) [Source:MGI Symbol;Acc:MGI:1923625]	8.60713	8.09871	10.2532	6.84723	5.34353	6.69648	0.577144
ENSMUSG00000020258	-0.794069	1.99023e-06	4.78359e-05	Glyctk	235582	glycerate kinase [Source:MGI Symbol;Acc:MGI:2444085]	6.77741	7.59672	8.85316	5.68974	4.86178	3.9519	0.576715
ENSMUSG00000049536	-0.798313	0.00258499	0.0212718	Tceal1	237052	transcription elongation factor A (SII)-like 1 [Source:MGI Symbol;Acc:MGI:2385317]	0.477156	0.869869	0.332158	0.423814	0.406257	0.350536	0.575021
ENSMUSG00000105340	-0.799761	0.00258422	0.0212718	Gm42878		predicted gene 42878 [Source:MGI Symbol;Acc:MGI:5663015]	1.47594	0.809346	1.02537	0.651442	0.925016	0.668355	0.574444
ENSMUSG00000025068	-0.800022	2.59465e-13	2.15356e-11	Gsto1	14873	glutathione S-transferase omega 1 [Source:MGI Symbol;Acc:MGI:1342273]	753.299	751.42	742.681	557.454	564.986	526.119	0.57434
ENSMUSG00000027223	-0.800813	6.80559e-06	0.000140962	Mapk8ip1	19099	mitogen-activated protein kinase 8 interacting protein 1 [Source:MGI Symbol;Acc:MGI:1309464]	2.70249	2.77909	2.30433	2.0001	1.87042	1.35544	0.574025
ENSMUSG00000021061	-0.80424	0.00014713	0.00200643	Sptb	20741	spectrin beta, erythrocytic [Source:MGI Symbol;Acc:MGI:98387]	0.346614	0.535717	0.325361	0.28658	0.194314	0.288833	0.572664
ENSMUSG00000038552	-0.804497	0.00609292	0.0414492	Fndc4	64339	fibronectin type III domain containing 4 [Source:MGI Symbol;Acc:MGI:1917195]	0.791788	0.559905	0.970146	0.22708	0.428347	0.27597	0.572562
ENSMUSG00000022894	-0.804736	7.38916e-05	0.00112763	Adamts5	23794	a disintegrin-like and metallopeptidase (reprolysin type) with thrombospondin type 1 motif, 5 (aggrecanase-2) [Source:MGI Symbol;Acc:MGI:1346321]	0.211751	0.289465	0.20904	0.156001	0.199943	0.107127	0.572467
ENSMUSG00000035202	-0.80477	7.36488e-12	4.96892e-10	Lars2	102436	leucyl-tRNA synthetase, mitochondrial [Source:MGI Symbol;Acc:MGI:2142973]	256.769	307.192	375.137	241.915	248.807	255.606	0.572453
ENSMUSG00000034898	-0.807276	1.02792e-05	0.000203415	Filip1	70598	filamin A interacting protein 1 [Source:MGI Symbol;Acc:MGI:1917848]	1.18142	1.42707	0.980199	0.963583	0.97111	0.94692	0.57146
ENSMUSG00000022199	-0.807763	0.00420904	0.0310882	Slc22a17	59049	solute carrier family 22 (organic cation transporter), member 17 [Source:MGI Symbol;Acc:MGI:1926225]	5.34012	2.9321	6.13337	3.20248	4.25984	2.50747	0.571267
ENSMUSG00000019975	-0.809112	1.69278e-06	4.13763e-05	Ikbip	67454	IKBKB interacting protein [Source:MGI Symbol;Acc:MGI:1914704]	5.27444	6.11231	4.59192	3.47347	4.33376	3.25493	0.570733
ENSMUSG00000049134	-0.814714	4.43026e-05	0.000723964	Nrap	18175	nebulin-related anchoring protein [Source:MGI Symbol;Acc:MGI:1098765]	0.392075	0.501388	0.522125	0.343372	0.251687	0.314702	0.568521
ENSMUSG00000032690	-0.829923	3.28071e-07	9.72997e-06	Oas2	246728	2'-5' oligoadenylate synthetase 2 [Source:MGI Symbol;Acc:MGI:2180852]	8.16003	7.67653	9.91049	5.37417	4.51435	6.13495	0.562559
ENSMUSG00000032500	-0.831114	0.00263742	0.0215954	Dclk3	245038	doublecortin-like kinase 3 [Source:MGI Symbol;Acc:MGI:3039580]	0.271144	0.357689	0.452112	0.149445	0.261191	0.107795	0.562095
ENSMUSG00000035640	-0.831659	3.96745e-07	1.16174e-05	Cbarp	100503659	calcium channel, voltage-dependent, beta subunit associated regulatory protein [Source:MGI Symbol;Acc:MGI:1354170]	2.52347	2.7451	3.07763	2.12627	1.89586	1.43233	0.561883
ENSMUSG00000036459	-0.831839	2.26739e-10	1.25764e-08	Wtip	101543	WT1 interacting protein [Source:MGI Symbol;Acc:MGI:2141920]	11.7523	10.6126	10.9507	6.69878	7.22559	7.30418	0.561813
ENSMUSG00000029657	-0.836681	6.3574e-10	3.31879e-08	Hsph1	15505	heat shock 105kDa/110kDa protein 1 [Source:MGI Symbol;Acc:MGI:105053]	16.0723	16.5692	14.7901	8.73933	11.3509	9.35464	0.55993
ENSMUSG00000026817	-0.838684	0.000471866	0.00532673	Ak1	11636	adenylate kinase 1 [Source:MGI Symbol;Acc:MGI:87977]	4.7131	3.2881	6.02681	2.56061	2.78246	4.2266	0.559153
ENSMUSG00000020900	-0.841164	1.50771e-05	0.000286565	Myh10	77579	myosin, heavy polypeptide 10, non-muscle [Source:MGI Symbol;Acc:MGI:1930780]	3.55142	3.24406	2.56977	1.76687	2.49901	1.9133	0.558193
ENSMUSG00000020527	-0.84135	4.98441e-07	1.42339e-05	Myo19	66196	myosin XIX [Source:MGI Symbol;Acc:MGI:1913446]	4.49402	5.98255	4.77905	3.63549	3.87407	2.98278	0.558121
ENSMUSG00000064105	-0.841821	1.95062e-05	0.000356645	Cnnm2	94219	cyclin M2 [Source:MGI Symbol;Acc:MGI:2151054]	6.8241	5.22462	6.62593	4.01445	2.96942	4.96365	0.557939
ENSMUSG00000028047	-0.842379	0.00140091	0.0130236	Thbs3	21827	thrombospondin 3 [Source:MGI Symbol;Acc:MGI:98739]	5.36687	2.49733	3.61678	2.05835	2.60261	3.04543	0.557723
ENSMUSG00000033768	-0.848207	0.000416378	0.00482305	Nrxn2	18190	neurexin II [Source:MGI Symbol;Acc:MGI:1096362]	2.62896	1.76541	2.04477	1.99788	0.879203	1.19019	0.555475
ENSMUSG00000050708	-0.84977	2.69837e-09	1.27066e-07	Ftl1	14325	ferritin light polypeptide 1 [Source:MGI Symbol;Acc:MGI:95589]	2514.68	2356.97	2405.2	2129.63	2159.55	2073.81	0.554873
ENSMUSG00000097789	-0.850617	0.00148569	0.0136359	Gm2115	100039239	predicted gene 2115 [Source:MGI Symbol;Acc:MGI:3780284]	0.211907	0.293341	0.135681	0.087817	0.097903	0.178839	0.554548
ENSMUSG00000026610	-0.858295	2.72896e-07	8.30714e-06	Esrrg	26381	estrogen-related receptor gamma [Source:MGI Symbol;Acc:MGI:1347056]	0.825273	1.05373	1.11905	0.696811	0.702467	0.547037	0.551604
ENSMUSG00000029797	-0.860548	0.00483979	0.0346034	Sspo	243369	SCO-spondin [Source:MGI Symbol;Acc:MGI:2674311]	0.111127	0.151141	0.31211	0.15576	0.129937	0.077913	0.550743
ENSMUSG00000091780	-0.86378	6.35608e-07	1.74181e-05	Sco2	100126824	SCO2 cytochrome c oxidase assembly protein [Source:MGI Symbol;Acc:MGI:3818630]	28.479	26.3294	31.7545	20.8121	13.2044	19.1794	0.549511
ENSMUSG00000057103	-0.86451	9.31025e-07	2.43014e-05	Nat8f1	66116	N-acetyltransferase 8 (GCN5-related) family member 1 [Source:MGI Symbol;Acc:MGI:1913366]	19.1495	22.0826	17.9634	12.9393	9.66931	15.2245	0.549233
ENSMUSG00000025911	-0.86501	3.76461e-05	0.000629454	Adhfe1	76187	alcohol dehydrogenase, iron containing, 1 [Source:MGI Symbol;Acc:MGI:1923437]	1.69291	1.12463	1.57761	0.824051	1.00201	1.13084	0.549043
ENSMUSG00000031637	-0.865493	0.00550736	0.0382992	Lrp2bp	67620	Lrp2 binding protein [Source:MGI Symbol;Acc:MGI:1914870]	0.437852	0.263446	0.052436	0.1967	0.173145	0.160841	0.548859
ENSMUSG00000034295	-0.865721	0.000137175	0.00189079	Fhod3	225288	formin homology 2 domain containing 3 [Source:MGI Symbol;Acc:MGI:1925847]	0.549823	0.446003	0.456693	0.43489	0.232079	0.285561	0.548772
ENSMUSG00000020175	-0.866906	0.000331958	0.00397695	Rab36	76877	RAB36, member RAS oncogene family [Source:MGI Symbol;Acc:MGI:1924127]	0.657151	1.03227	0.578297	0.52758	0.488051	0.353444	0.548321
ENSMUSG00000118125	-0.868661	0.000149868	0.00202937	Gm50387		predicted gene, 50387 [Source:MGI Symbol;Acc:MGI:6303289]	0.974298	1.09888	1.66167	1.01312	0.636721	0.591365	0.547655
ENSMUSG00000048388	-0.869355	7.4853e-06	0.000153389	Fam171b	241520	family with sequence similarity 171, member B [Source:MGI Symbol;Acc:MGI:2444579]	0.750727	0.992429	0.623814	0.48044	0.529991	0.441365	0.547392
ENSMUSG00000026888	-0.869821	2.42841e-05	0.000427735	Grb14	50915	growth factor receptor bound protein 14 [Source:MGI Symbol;Acc:MGI:1355324]	3.45598	4.11407	2.64877	2.16954	2.65421	2.66283	0.547215
ENSMUSG00000015083	-0.870352	2.8997e-06	6.66412e-05	C8g	69379	complement component 8, gamma polypeptide [Source:MGI Symbol;Acc:MGI:88237]	5.74248	4.09978	5.40482	3.11558	2.5479	3.50633	0.547013
ENSMUSG00000096910	-0.870483	1.65708e-05	0.000310858	Zfp955b	100043468	zinc finger protein 955B [Source:MGI Symbol;Acc:MGI:4834573]	2.0414	1.67233	1.3829	1.01405	1.3848	1.30438	0.546964
ENSMUSG00000112129	-0.872402	0.00433747	0.0317487	Pbld1	68371	phenazine biosynthesis-like protein domain containing 1 [Source:MGI Symbol;Acc:MGI:1915621]	2.41258	2.01415	2.30265	0.948002	0.812568	2.33912	0.546237
ENSMUSG00000054863	-0.873836	5.92142e-05	0.00093166	Tafa5	106014	TAFA chemokine like family member 5 [Source:MGI Symbol;Acc:MGI:2146182]	1.27056	0.787625	0.971696	0.740979	0.524009	0.59766	0.545694
ENSMUSG00000050240	-0.875106	2.03989e-06	4.87858e-05	Hic2	58180	hypermethylated in cancer 2 [Source:MGI Symbol;Acc:MGI:1929869]	0.771646	0.754841	0.976075	0.504457	0.643413	0.390852	0.545214
ENSMUSG00000001227	-0.877471	5.72983e-10	3.00477e-08	Sema6b	20359	sema domain, transmembrane domain (TM), and cytoplasmic domain, (semaphorin) 6B [Source:MGI Symbol;Acc:MGI:1202889]	2.57666	2.75816	3.05304	1.79181	1.70893	1.87296	0.544321
ENSMUSG00000058297	-0.881324	1.33538e-07	4.35206e-06	Spock2	94214	sparc/osteonectin, cwcv and kazal-like domains proteoglycan 2 [Source:MGI Symbol;Acc:MGI:1891351]	3.13699	4.69738	4.11041	2.55531	2.55767	2.28229	0.542869
ENSMUSG00000042439	-0.885188	0.00014576	0.0019901	Zfp532	328977	zinc finger protein 532 [Source:MGI Symbol;Acc:MGI:3036282]	1.16788	1.97489	0.954386	0.815663	0.718668	0.904628	0.541417
ENSMUSG00000032826	-0.888362	3.27115e-05	0.000555385	Ank2	109676	ankyrin 2, brain [Source:MGI Symbol;Acc:MGI:88025]	2.19275	2.93728	1.75102	1.5407	1.93137	1.31747	0.540227
ENSMUSG00000062785	-0.889358	0.000171524	0.00227981	Kcnc3	16504	potassium voltage gated channel, Shaw-related subfamily, member 3 [Source:MGI Symbol;Acc:MGI:96669]	1.29316	0.996943	0.879812	0.604359	0.76602	0.477923	0.539854
ENSMUSG00000019796	-0.890876	1.06875e-06	2.75844e-05	Lrp11	237253	low density lipoprotein receptor-related protein 11 [Source:MGI Symbol;Acc:MGI:2442989]	1.13457	1.41719	1.85983	0.890814	0.933098	0.956281	0.539287
ENSMUSG00000031489	-0.891572	2.86707e-06	6.61547e-05	Adrb3	11556	adrenergic receptor, beta 3 [Source:MGI Symbol;Acc:MGI:87939]	3.06044	4.42797	4.50877	2.83605	2.03047	3.17407	0.539026
ENSMUSG00000026880	-0.892319	1.00291e-14	9.64216e-13	Stom	13830	stomatin [Source:MGI Symbol;Acc:MGI:95403]	65.3712	72.2322	76.7218	46.5847	43.5778	43.631	0.538748
ENSMUSG00000024403	-0.898277	0.000591319	0.00645416	Atp6v1g2	66237	ATPase, H+ transporting, lysosomal V1 subunit G2 [Source:MGI Symbol;Acc:MGI:1913487]	3.90708	2.31789	3.54043	1.46524	2.95653	1.48036	0.536527
ENSMUSG00000071335	-0.90121	7.14336e-12	4.87651e-10	Mfsd4b3-ps	100041085	major facilitator superfamily domain containing 4B3, pseudogene [Source:MGI Symbol;Acc:MGI:3773841]	28.4953	25.0804	29.0393	17.2354	18.2342	16.5667	0.535437
ENSMUSG00000038777	-0.909722	0.00298689	0.0238641	Sema6c	20360	sema domain, transmembrane domain (TM), and cytoplasmic domain, (semaphorin) 6C [Source:MGI Symbol;Acc:MGI:1338032]	0.61614	1.04754	1.98569	0.739374	0.708213	0.646415	0.532288
ENSMUSG00000028527	-0.912727	6.26434e-08	2.19671e-06	Ak4	11639	adenylate kinase 4 [Source:MGI Symbol;Acc:MGI:87979]	1.33891	1.46729	1.46489	0.736026	1.06857	0.86042	0.53118
ENSMUSG00000040740	-0.914396	1.26322e-12	9.46352e-11	Slc25a34	384071	solute carrier family 25, member 34 [Source:MGI Symbol;Acc:MGI:2686215]	11.7797	12.3162	12.272	6.58368	7.03242	7.85363	0.530566
ENSMUSG00000025782	-0.917553	5.1349e-05	0.000821656	Taf3	209361	TATA-box binding protein associated factor 3 [Source:MGI Symbol;Acc:MGI:2388097]	4.14674	3.79813	6.16436	3.29548	3.65952	2.28248	0.529406
ENSMUSG00000018427	-0.920701	5.39597e-10	2.84262e-08	Ypel2	77864	yippee like 2 [Source:MGI Symbol;Acc:MGI:1925114]	2.71733	3.26808	2.67209	2.01398	1.60492	1.69135	0.528252
ENSMUSG00000021087	-0.922707	3.27343e-11	2.01955e-09	Rtn1	104001	reticulon 1 [Source:MGI Symbol;Acc:MGI:1933947]	8.06137	9.06301	8.38931	4.9545	5.28288	5.83275	0.527518
ENSMUSG00000054793	-0.936437	2.3077e-08	8.96428e-07	Cadm4	260299	cell adhesion molecule 4 [Source:MGI Symbol;Acc:MGI:2449088]	2.44798	2.17108	2.38029	1.44381	1.35874	1.23395	0.522522
ENSMUSG00000068130	-0.950979	0.000990683	0.00988712	Zfp442	668923	zinc finger protein 442 [Source:MGI Symbol;Acc:MGI:3651999]	0.172345	0.441549	0.320605	0.127462	0.281361	0.13397	0.517281
ENSMUSG00000040860	-0.9529	4.15026e-08	1.51046e-06	Crocc	230872	ciliary rootlet coiled-coil, rootletin [Source:MGI Symbol;Acc:MGI:3529431]	2.77262	2.86452	2.85459	1.8936	1.38279	2.22711	0.516593
ENSMUSG00000020431	-0.954983	2.7378e-07	8.31211e-06	Adcy1	432530	adenylate cyclase 1 [Source:MGI Symbol;Acc:MGI:99677]	0.289281	0.380015	0.447251	0.209126	0.265156	0.214951	0.515848
ENSMUSG00000031788	-0.956437	9.19195e-11	5.32902e-09	Kifc3	16582	kinesin family member C3 [Source:MGI Symbol;Acc:MGI:109202]	17.7533	16.4193	17.2495	9.25465	12.2602	11.02	0.515328
ENSMUSG00000025656	-0.956888	1.28741e-06	3.22889e-05	Arhgef9	236915	CDC42 guanine nucleotide exchange factor (GEF) 9 [Source:MGI Symbol;Acc:MGI:2442233]	0.829031	1.11804	1.28051	0.812408	0.599842	0.734474	0.515167
ENSMUSG00000005699	-0.962095	8.68818e-05	0.00128672	Pard6a	56513	par-6 family cell polarity regulator alpha [Source:MGI Symbol;Acc:MGI:1927223]	9.68898	7.20592	5.75102	3.12382	4.09586	5.4507	0.513311
ENSMUSG00000072640	-0.962904	0.00101202	0.0100135	Lyrm9	66274	LYR motif containing 9 [Source:MGI Symbol;Acc:MGI:1913524]	9.7901	4.64362	9.25969	3.54584	5.43328	6.07633	0.513023
ENSMUSG00000052105	-0.963414	0.000177282	0.00233749	Mtcl1	68617	microtubule crosslinking factor 1 [Source:MGI Symbol;Acc:MGI:1915867]	0.486412	1.06602	0.565382	0.475731	0.459763	0.382423	0.512842
ENSMUSG00000055733	-0.965844	0.000587484	0.00641929	Nap1l3	54561	nucleosome assembly protein 1-like 3 [Source:MGI Symbol;Acc:MGI:1859565]	0.594368	0.51603	0.478594	0.141341	0.470318	0.206265	0.511979
ENSMUSG00000102805	-0.966308	0.00372592	0.0282468	Gm37240	99889	predicted gene, 37240 [Source:MGI Symbol;Acc:MGI:5610468]	1.64748	2.55631	1.47117	1.67331	0.29527	1.20203	0.511814
ENSMUSG00000036295	-0.968156	8.04581e-05	0.00121023	Lrrn3	16981	leucine rich repeat protein 3, neuronal [Source:MGI Symbol;Acc:MGI:106036]	0.324238	0.303184	0.43027	0.285381	0.202628	0.188841	0.511159
ENSMUSG00000043633	-0.972312	5.93768e-08	2.09489e-06	Fam221b	242408	family with sequence similarity 221, member B [Source:MGI Symbol;Acc:MGI:2441678]	3.40055	2.81263	3.12649	2.42959	1.79313	1.83787	0.509689
ENSMUSG00000025268	-0.973503	1.02825e-08	4.31379e-07	Maged2	80884	MAGE family member D2 [Source:MGI Symbol;Acc:MGI:1933391]	4.05966	4.04594	5.18497	2.71679	2.50441	3.43844	0.509268
ENSMUSG00000057346	-0.985428	9.0726e-17	1.06391e-14	Apol9a	223672	apolipoprotein L 9a [Source:MGI Symbol;Acc:MGI:3606001]	112.626	107.342	114.404	59.3704	53.788	63.0413	0.505076
ENSMUSG00000052544	-0.989024	0.00235984	0.0198292	St6galnac3	20447	ST6 (alpha-N-acetyl-neuraminyl-2,3-beta-galactosyl-1,3)-N-acetylgalactosaminide alpha-2,6-sialyltransferase 3 [Source:MGI Symbol;Acc:MGI:1341828]	1.55398	0.718446	0.711425	0.785726	0.365348	0.642831	0.503818
ENSMUSG00000032060	-0.994096	6.38544e-12	4.41131e-10	Cryab	12955	crystallin, alpha B [Source:MGI Symbol;Acc:MGI:88516]	20.0674	18.7672	18.2033	11.2817	12.59	12.4137	0.50205
ENSMUSG00000028282	-0.994755	0.000280905	0.0034698	Casp8ap2	26885	caspase 8 associated protein 2 [Source:MGI Symbol;Acc:MGI:1349399]	4.7416	4.55934	1.91208	2.15827	2.53234	1.67919	0.501821
ENSMUSG00000037594	-0.997553	1.63764e-05	0.000307711	Clba1	217887	clathrin binding box of aftiphilin containing 1 [Source:MGI Symbol;Acc:MGI:2443738]	1.38692	1.39968	0.965099	0.81088	0.77157	0.510762	0.500849
ENSMUSG00000003279	-1.00005	0.000115759	0.00162669	Dlgap1	224997	DLG associated protein 1 [Source:MGI Symbol;Acc:MGI:1346065]	0.190321	0.399088	0.286114	0.113272	0.187279	0.185192	0.499983
ENSMUSG00000032271	-1.01085	4.75209e-05	0.000767855	Nnmt	18113	nicotinamide N-methyltransferase [Source:MGI Symbol;Acc:MGI:1099443]	3.80546	3.28228	2.61745	2.71523	1.31839	1.58601	0.496252
ENSMUSG00000020546	-1.01145	4.62237e-07	1.33321e-05	Stxbp4	20913	syntaxin binding protein 4 [Source:MGI Symbol;Acc:MGI:1342296]	0.425031	0.449364	0.442832	0.277953	0.206351	0.303461	0.496049
ENSMUSG00000053040	-1.0156	5.33494e-07	1.5012e-05	Aph1c	68318	aph1 homolog C, gamma secretase subunit [Source:MGI Symbol;Acc:MGI:1915568]	0.810823	1.00387	0.798147	0.579053	0.500826	0.39535	0.494622
ENSMUSG00000053279	-1.02442	8.96027e-20	1.49818e-17	Aldh1a1	11668	aldehyde dehydrogenase family 1, subfamily A1 [Source:MGI Symbol;Acc:MGI:1353450]	118.403	123.985	121.588	72.189	71.8248	67.0974	0.491608
ENSMUSG00000053279	-1.02442	8.96027e-20	1.49818e-17	Aldh1a1	320092	aldehyde dehydrogenase family 1, subfamily A1 [Source:MGI Symbol;Acc:MGI:1353450]	118.403	123.985	121.588	72.189	71.8248	67.0974	0.491608
ENSMUSG00000017167	-1.03123	6.15314e-08	2.16429e-06	Cntnap1	53321	contactin associated protein-like 1 [Source:MGI Symbol;Acc:MGI:1858201]	2.14866	2.74532	2.50139	1.38204	1.71062	1.10954	0.489293
ENSMUSG00000096795	-1.04739	3.16426e-06	7.2004e-05	Zfp433	73610	zinc finger protein 433 [Source:MGI Symbol;Acc:MGI:1920860]	2.62945	1.75728	2.13394	1.12053	1.35587	1.58719	0.483844
ENSMUSG00000020333	-1.04942	2.65165e-08	1.01298e-06	Acsl6	216739	acyl-CoA synthetase long-chain family member 6 [Source:MGI Symbol;Acc:MGI:894291]	1.06947	1.1275	1.10503	0.412169	0.799868	0.637865	0.483162
ENSMUSG00000030428	-1.05216	2.00635e-05	0.0003651	Ttyh1	57776	tweety family member 1 [Source:MGI Symbol;Acc:MGI:1889007]	2.66092	4.45793	5.80013	2.89524	2.72534	1.99098	0.482247
ENSMUSG00000059022	-1.05274	9.95953e-05	0.00142914	Kcp	333088	kielin/chordin-like protein [Source:MGI Symbol;Acc:MGI:2141640]	1.09069	1.71215	0.985832	0.379421	0.940363	0.491366	0.482053
ENSMUSG00000025375	-1.06058	2.59474e-06	6.07211e-05	Aatk	11302	apoptosis-associated tyrosine kinase [Source:MGI Symbol;Acc:MGI:1197518]	1.99055	3.68147	2.22811	1.58705	1.47509	1.48797	0.479438
ENSMUSG00000002265	-1.06401	2.55298e-11	1.61833e-09	Peg3	18616	paternally expressed 3 [Source:MGI Symbol;Acc:MGI:104748]	0.951686	1.39292	1.17197	0.675756	0.719115	0.580277	0.478301
ENSMUSG00000031661	-1.06461	2.84836e-12	2.02849e-10	Nkd1	93960	naked cuticle 1 [Source:MGI Symbol;Acc:MGI:2135954]	6.616	6.7228	8.12263	4.31928	3.6581	4.67947	0.478102
ENSMUSG00000027603	-1.06568	1.64282e-06	4.03259e-05	Ggt7	207182	gamma-glutamyltransferase 7 [Source:MGI Symbol;Acc:MGI:1913385]	2.00125	1.90243	1.69735	0.793371	0.564538	1.29872	0.477746
ENSMUSG00000033722	-1.07607	0.000311006	0.00376503	BC034090	207792	cDNA sequence BC034090 [Source:MGI Symbol;Acc:MGI:2672904]	0.8149	2.32096	0.965801	0.740329	0.883238	0.779878	0.474319
ENSMUSG00000096370	-1.08599	0.00386011	0.0289935	Gm21992	102902673	predicted gene 21992 [Source:MGI Symbol;Acc:MGI:5439461]	6.2244	7.93495	5.24915	5.7499	4.39582	1.17955	0.471069
ENSMUSG00000027474	-1.09122	0.000634653	0.00683739	Ccm2l	228788	cerebral cavernous malformation 2-like [Source:MGI Symbol;Acc:MGI:2385159]	0.884807	1.10971	1.53923	1.02528	0.340532	0.271914	0.469364
ENSMUSG00000026822	-1.10072	1.11905e-07	3.74217e-06	Lcn2	16819	lipocalin 2 [Source:MGI Symbol;Acc:MGI:96757]	7.97805	6.29899	6.86374	4.22287	4.8714	2.47975	0.466285
ENSMUSG00000048022	-1.10281	3.54487e-05	0.000597039	Tmem229a	319832	transmembrane protein 229A [Source:MGI Symbol;Acc:MGI:2442812]	0.257349	0.259052	0.25247	0.052914	0.118227	0.172561	0.465609
ENSMUSG00000074272	-1.104	4.67616e-20	8.19955e-18	Ceacam1	26365	carcinoembryonic antigen-related cell adhesion molecule 1 [Source:MGI Symbol;Acc:MGI:1347245]	268.376	295.049	297.567	208.704	208.028	196.218	0.465225
ENSMUSG00000030790	-1.11236	7.10822e-07	1.9116e-05	Adm		adrenomedullin [Source:MGI Symbol;Acc:MGI:108058]	1.79017	1.7419	2.42968	1.34298	1.12218	0.683439	0.462538
ENSMUSG00000037440	-1.11839	1.596e-16	1.8052e-14	Vnn1	22361	vanin 1 [Source:MGI Symbol;Acc:MGI:108395]	23.2758	26.0069	22.2853	12.1587	14.5061	11.5279	0.460607
ENSMUSG00000041920	-1.11881	4.04908e-18	5.36945e-16	Slc16a6	104681	solute carrier family 16 (monocarboxylic acid transporters), member 6 [Source:MGI Symbol;Acc:MGI:2144585]	18.7211	22.5862	23.2054	10.993	9.66683	11.43	0.460473
ENSMUSG00000027422	-1.11942	2.28117e-15	2.34981e-13	Rrbp1	81910	ribosome binding protein 1 [Source:MGI Symbol;Acc:MGI:1932395]	316.099	292.053	298.894	211.935	206.426	209.001	0.46028
ENSMUSG00000030302	-1.12034	0.00651095	0.0435207	Atp2b2	11941	ATPase, Ca++ transporting, plasma membrane 2 [Source:MGI Symbol;Acc:MGI:105368]	0.767256	0.413301	0.389557	0.085045	0.096438	0.525644	0.459984
ENSMUSG00000021209	-1.12045	0.000229129	0.0029072	Ppp4r4	74521	protein phosphatase 4, regulatory subunit 4 [Source:MGI Symbol;Acc:MGI:1921771]	0.296538	0.181356	0.204336	0.108346	0.11895	0.10107	0.45995
ENSMUSG00000027438	-1.12557	9.99435e-10	5.07951e-08	Napb	17957	N-ethylmaleimide sensitive fusion protein attachment protein beta [Source:MGI Symbol;Acc:MGI:104562]	1.10107	1.37757	1.66686	0.745671	0.664878	0.829425	0.458321
ENSMUSG00000029153	-1.1381	1.67338e-24	4.19692e-22	Ociad2	433904	OCIA domain containing 2 [Source:MGI Symbol;Acc:MGI:1916377]	122.687	126.455	116.386	65.9083	65.851	62.0787	0.454358
ENSMUSG00000033377	-1.14789	5.66431e-09	2.51343e-07	Palmd	114301	palmdelphin [Source:MGI Symbol;Acc:MGI:2148896]	0.819541	1.23759	1.07137	0.512039	0.676617	0.597464	0.451286
ENSMUSG00000022847	-1.15043	2.54697e-11	1.61833e-09	Thpo	21832	thrombopoietin [Source:MGI Symbol;Acc:MGI:101875]	4.50966	4.80379	4.30902	2.31812	1.96248	2.65073	0.450492
ENSMUSG00000065947	-1.15624	2.94788e-09	1.37691e-07	mt-Nd4l	17720	mitochondrially encoded NADH dehydrogenase 4L [Source:MGI Symbol;Acc:MGI:102497]	2308.6	3504.53	1837.19	1328.39	1463.53	1623.42	0.448679
ENSMUSG00000031445	-1.15778	1.3969e-14	1.32099e-12	Proz	66901	protein Z, vitamin K-dependent plasma glycoprotein [Source:MGI Symbol;Acc:MGI:1860488]	5.52979	7.33938	6.37459	3.52462	3.57747	3.35495	0.4482
ENSMUSG00000018411	-1.16719	1.50021e-09	7.39655e-08	Mapt	17762	microtubule-associated protein tau [Source:MGI Symbol;Acc:MGI:97180]	2.33921	2.05846	2.63525	1.09361	1.71835	0.971434	0.445286
ENSMUSG00000018770	-1.17163	6.51539e-20	1.12191e-17	Atp5g3	228033	ATP synthase, H+ transporting, mitochondrial F0 complex, subunit C3 (subunit 9) [Source:MGI Symbol;Acc:MGI:2442035]	3111.98	3224.28	3033.57	2931.12	2909.02	2830.56	0.443919
ENSMUSG00000027375	-1.17975	1.30591e-07	4.29273e-06	Mal	17153	myelin and lymphocyte protein, T cell differentiation protein [Source:MGI Symbol;Acc:MGI:892970]	1.01089	1.30712	0.997281	0.432254	0.724698	0.361258	0.441428
ENSMUSG00000070604	-1.18921	0.000940808	0.00950446	Vsig10l	75690	V-set and immunoglobulin domain containing 10 like [Source:MGI Symbol;Acc:MGI:1922940]	0.662031	1.87047	0.678235	0.60693	0.310711	0.717111	0.438544
ENSMUSG00000064202	-1.18922	5.28151e-06	0.000111599	Spata6l	381218	spermatogenesis associated 6 like [Source:MGI Symbol;Acc:MGI:1918036]	2.02509	1.28029	2.22031	1.01488	0.691108	0.884257	0.43854
ENSMUSG00000059974	-1.19362	9.25004e-05	0.00134399	Ntm	235106	neurotrimin [Source:MGI Symbol;Acc:MGI:2446259]	0.473186	0.70852	0.441483	0.073401	0.500375	0.078154	0.437203
ENSMUSG00000020089	-1.2142	5.02776e-17	6.04221e-15	Ppa1	67895	pyrophosphatase (inorganic) 1 [Source:MGI Symbol;Acc:MGI:97831]	458.98	485.152	440.053	353.255	377.057	366.133	0.431013
ENSMUSG00000048240	-1.21636	0.00195044	0.01697	Gng7	14708	guanine nucleotide binding protein (G protein), gamma 7 [Source:MGI Symbol;Acc:MGI:95787]	0.412169	1.78103	0.558752	0.344143	0.556654	0.476201	0.430368
ENSMUSG00000031465	-1.21691	0.00116454	0.0113037	Angpt2	11601	angiopoietin 2 [Source:MGI Symbol;Acc:MGI:1202890]	0.301732	0.45341	1.28804	0.30497	0.34007	0.380607	0.430204
ENSMUSG00000038453	-1.23409	1.27293e-08	5.24492e-07	Srcin1	56013	SRC kinase signaling inhibitor 1 [Source:MGI Symbol;Acc:MGI:1933179]	0.360308	0.397642	0.501739	0.250327	0.197736	0.137139	0.425111
ENSMUSG00000036902	-1.23523	9.44745e-05	0.00136757	Neto2	74513	neuropilin (NRP) and tolloid (TLL)-like 2 [Source:MGI Symbol;Acc:MGI:1921763]	0.359105	0.181313	0.41785	0.14472	0.266533	0.106913	0.424776
ENSMUSG00000040536	-1.23772	8.20022e-08	2.8073e-06	Necab1	69352	N-terminal EF-hand calcium binding protein 1 [Source:MGI Symbol;Acc:MGI:1916602]	0.435223	0.63544	0.337082	0.200542	0.247436	0.280923	0.424043
ENSMUSG00000031517	-1.24686	2.22843e-16	2.44851e-14	Gpm6a	234267	glycoprotein m6a [Source:MGI Symbol;Acc:MGI:107671]	2.59378	3.24043	3.05654	1.73306	1.62024	1.41521	0.421364
ENSMUSG00000051146	-1.26002	3.19702e-09	1.48726e-07	Camk2n2	73047	calcium/calmodulin-dependent protein kinase II inhibitor 2 [Source:MGI Symbol;Acc:MGI:1920297]	2.77573	2.91962	2.9074	1.66756	0.656449	1.5228	0.417538
ENSMUSG00000015599	-1.26135	0.00432581	0.0317177	Ttbk1	106763	tau tubulin kinase 1 [Source:MGI Symbol;Acc:MGI:2147036]	0.13393	0.141579	0.585043	0.12521	0.072105	0.193968	0.417152
ENSMUSG00000020262	-1.28101	6.52803e-09	2.8528e-07	Adarb1	110532	adenosine deaminase, RNA-specific, B1 [Source:MGI Symbol;Acc:MGI:891999]	0.376634	0.609827	0.669151	0.255538	0.219748	0.331078	0.411506
ENSMUSG00000031144	-1.2876	1.35224e-11	8.8641e-10	Syp	20977	synaptophysin [Source:MGI Symbol;Acc:MGI:98467]	4.44261	4.17889	5.83951	2.07403	3.02061	2.19692	0.409631
ENSMUSG00000033585	-1.29999	4.99492e-11	2.98582e-09	Ndn	17984	necdin, MAGE family member [Source:MGI Symbol;Acc:MGI:97290]	2.04445	1.962	1.95647	1.20236	0.700518	1.07081	0.40613
ENSMUSG00000039601	-1.30085	1.12459e-10	6.4549e-09	Rcan2	53901	regulator of calcineurin 2 [Source:MGI Symbol;Acc:MGI:1858219]	1.1714	0.972766	1.01566	0.451849	0.411507	0.54659	0.405886
ENSMUSG00000041607	-1.30605	1.00305e-23	2.46217e-21	Mbp	17196	myelin basic protein [Source:MGI Symbol;Acc:MGI:96925]	21.9285	26.6529	24.0208	10.0404	11.2183	10.0048	0.404427
ENSMUSG00000021573	-1.31081	2.80547e-21	5.30601e-19	Tppp	72948	tubulin polymerization promoting protein [Source:MGI Symbol;Acc:MGI:1920198]	2.45962	2.97191	2.79222	1.35085	1.48819	1.53789	0.403095
ENSMUSG00000035578	-1.31612	3.09833e-11	1.9218e-09	Iqcg	69707	IQ motif containing G [Source:MGI Symbol;Acc:MGI:1916957]	2.79864	2.12677	2.03018	1.37666	1.21932	0.837636	0.401615
ENSMUSG00000045106	-1.35305	3.2783e-05	0.000555385	Ccdc73	211936	coiled-coil domain containing 73 [Source:MGI Symbol;Acc:MGI:3606488]	4.61381	2.70834	3.07529	0.883528	0.997334	2.07048	0.391465
ENSMUSG00000092035	-1.36569	0.000132246	0.00183821	Peg10	170676	paternally expressed 10 [Source:MGI Symbol;Acc:MGI:2157785]	0.106591	0.198685	0.139297	0.033738	0.032764	0.033018	0.388049
ENSMUSG00000010651	-1.39881	1.36757e-21	2.81745e-19	Acaa1b	235674	acetyl-Coenzyme A acyltransferase 1B [Source:MGI Symbol;Acc:MGI:3605455]	18.4547	17.9698	18.4703	8.78857	6.35546	8.55024	0.379242
ENSMUSG00000064225	-1.42289	2.32484e-18	3.19306e-16	Paqr9	75552	progestin and adipoQ receptor family member IX [Source:MGI Symbol;Acc:MGI:1922802]	1.0762	0.917193	0.981348	0.384468	0.51073	0.456957	0.372965
ENSMUSG00000043419	-1.43648	4.43695e-10	2.36987e-08	Rnf227		ring finger protein 227 [Source:MGI Symbol;Acc:MGI:1915359]	1.10259	1.39553	1.67676	0.439369	0.544254	0.479097	0.369467
ENSMUSG00000061601	-1.4425	1.70827e-06	4.16667e-05	Pclo	26875	piccolo (presynaptic cytomatrix protein) [Source:MGI Symbol;Acc:MGI:1349390]	0.044395	0.140923	0.174822	0.053239	0.042087	0.0603	0.36793
ENSMUSG00000039217	-1.49637	1.3623e-31	6.54871e-29	Il18	16173	interleukin 18 [Source:MGI Symbol;Acc:MGI:107936]	110.621	119.544	105.29	46.3812	49.9083	39.5533	0.354444
ENSMUSG00000074657	-1.49986	4.16654e-16	4.41004e-14	Kif5a	16572	kinesin family member 5A [Source:MGI Symbol;Acc:MGI:109564]	2.2346	3.3804	3.56226	1.50943	1.25306	1.18093	0.353588
ENSMUSG00000015222	-1.5062	3.25919e-15	3.29836e-13	Map2	17756	microtubule-associated protein 2 [Source:MGI Symbol;Acc:MGI:97175]	0.904699	1.37576	1.13453	0.480265	0.604554	0.354034	0.352037
ENSMUSG00000036368	-1.50717	4.14494e-16	4.41004e-14	Rmdn2	381110	regulator of microtubule dynamics 2 [Source:MGI Symbol;Acc:MGI:2147043]	6.09143	4.89335	5.71832	2.67119	2.2801	2.04805	0.351801
ENSMUSG00000029126	-1.50967	8.34535e-14	7.40617e-12	Nsg1	18196	neuron specific gene family member 1 [Source:MGI Symbol;Acc:MGI:109149]	3.36812	4.96669	3.61575	1.59224	1.92044	1.84883	0.351191
ENSMUSG00000030701	-1.53541	1.55094e-14	1.45473e-12	Plekhb1	27276	pleckstrin homology domain containing, family B (evectins) member 1 [Source:MGI Symbol;Acc:MGI:1351469]	3.67158	4.73396	4.60236	1.84405	1.29953	2.2203	0.344982
ENSMUSG00000028475	-1.53588	0.00072359	0.00763775	Spaar	71406	small regulatory polypeptide of amino acid response [Source:MGI Symbol;Acc:MGI:1918656]	0.563981	0.199797	0.077828	0.059912	0.06876	0.082993	0.344868
ENSMUSG00000020604	-1.56746	2.45256e-18	3.32885e-16	Arsg	74008	arylsulfatase G [Source:MGI Symbol;Acc:MGI:1921258]	7.69363	7.51257	6.56991	2.32594	2.95253	3.79374	0.337403
ENSMUSG00000024268	-1.5735	2.87501e-15	2.93531e-13	Celf4	108013	CUGBP, Elav-like family member 4 [Source:MGI Symbol;Acc:MGI:1932407]	1.36038	1.27535	1.81255	0.678462	0.490949	0.527513	0.335993
ENSMUSG00000030806	-1.61688	1.05979e-14	1.01048e-12	Stx1b	56216	syntaxin 1B [Source:MGI Symbol;Acc:MGI:1930705]	1.0785	1.56963	1.39136	0.61257	0.297935	0.519098	0.326039
ENSMUSG00000044349	-1.61742	9.8586e-26	2.70267e-23	Snhg11	319317	small nucleolar RNA host gene 11 [Source:MGI Symbol;Acc:MGI:2441845]	6.5637	5.66619	6.21418	2.64573	2.73403	2.09269	0.325917
ENSMUSG00000020268	-1.63644	1.09841e-06	2.81609e-05	Lyrm7	75530	LYR motif containing 7 [Source:MGI Symbol;Acc:MGI:1922780]	2.77988	2.16113	1.00806	0.821853	0.892102	0.988085	0.321649
ENSMUSG00000028028	-1.69397	1.89028e-35	9.91281e-33	Alpk1	71481	alpha-kinase 1 [Source:MGI Symbol;Acc:MGI:1918731]	5.85017	7.44422	6.28371	2.03715	2.52345	2.3921	0.309074
ENSMUSG00000046688	-1.70298	1.66931e-36	1.06993e-33	Tifa	211550	TRAF-interacting protein with forkhead-associated domain [Source:MGI Symbol;Acc:MGI:2182965]	58.9316	68.9672	58.4133	23.583	21.8115	23.603	0.307152
ENSMUSG00000110195	-1.73362	2.82839e-09	1.32647e-07	Pde2a	207728	phosphodiesterase 2A, cGMP-stimulated [Source:MGI Symbol;Acc:MGI:2446107]	4.34063	5.04775	4.59411	1.58067	2.6951	0.887802	0.300697
ENSMUSG00000024899	-1.76787	5.16225e-56	5.41426e-53	Papss2	23972	3'-phosphoadenosine 5'-phosphosulfate synthase 2 [Source:MGI Symbol;Acc:MGI:1330223]	263.053	306.242	288.081	186.038	193.224	183.577	0.293642
ENSMUSG00000017740	-1.85275	7.88488e-09	3.38171e-07	Slc12a5	57138	solute carrier family 12, member 5 [Source:MGI Symbol;Acc:MGI:1862037]	1.77978	1.21637	1.239	0.370793	0.16329	0.768464	0.276864
ENSMUSG00000037259	-1.92942	3.53347e-19	5.28537e-17	Dzank1	241688	double zinc ribbon and ankyrin repeat domains 1 [Source:MGI Symbol;Acc:MGI:2139080]	0.387375	0.622344	0.537162	0.131131	0.169031	0.147359	0.262534
ENSMUSG00000055254	-1.9569	1.41354e-09	6.99913e-08	Ntrk2	18212	neurotrophic tyrosine kinase, receptor, type 2 [Source:MGI Symbol;Acc:MGI:97384]	0.912294	1.24358	0.630281	0.112224	0.461203	0.25377	0.257581
ENSMUSG00000067889	-1.98217	1.83388e-09	8.88971e-08	Sptbn2	20743	spectrin beta, non-erythrocytic 2 [Source:MGI Symbol;Acc:MGI:1313261]	0.301395	0.555259	0.238501	0.083856	0.056578	0.176351	0.253109
ENSMUSG00000005089	-2.14168	2.9733e-26	9.27107e-24	Slc1a2	20511	solute carrier family 1 (glial high affinity glutamate transporter), member 2 [Source:MGI Symbol;Acc:MGI:101931]	0.53824	0.695591	0.630772	0.214197	0.15413	0.109693	0.226616
ENSMUSG00000079465	-2.15082	0.000955394	0.00959302	Col4a3	12828	collagen, type IV, alpha 3 [Source:MGI Symbol;Acc:MGI:104688]	0.157928	1.37607	0.145595	0.197041	0.079584	0.129997	0.225184
ENSMUSG00000075324	-2.54341	0.000210095	0.00270219	Fign	60344	fidgetin [Source:MGI Symbol;Acc:MGI:1890647]	0.018294	0.544011	0.064831	0.037399	0.044303	0.037529	0.171536
ENSMUSG00000031425	-2.93517	3.58255e-57	4.13319e-54	Plp1	18823	proteolipid protein (myelin) 1 [Source:MGI Symbol;Acc:MGI:97623]	5.81118	7.1003	6.92411	1.42106	1.14114	0.841067	0.130745
ENSMUSG00000032315	-3.17007	5.27749e-63	7.6108e-60	Cyp1a1	13076	cytochrome P450, family 1, subfamily a, polypeptide 1 [Source:MGI Symbol;Acc:MGI:88588]	4.8167	5.65111	4.49506	0.874727	0.464181	0.513826	0.1111
													GLT1 downregolato!
